# Supplementary material for: Quantitative Proteomic Analysis Reveals Functional Alterations of the Peripheral Immune System in Colorectal Cancer
Source: Mol Cell Proteomics. 2024 May 11;23(6):100784. doi: 10.1016/j.mcpro.2024.100784 (PMC11215959; doi:10.1016/j.mcpro.2024.100784)
Supplement: Supplemental Tables [file mmc2.xlsx]

## Sheet: Summary
	Supplemental Table S5
	sheet 1	Summary
	sheet 2	Plasma proteome donor information
	sheet 3	Immune cell proteome donor information
	sheet 4	TMT labeling strategy
	sheet 5	List of erythrocyte contaminating proteins
	sheet 6	Significantly changed proteins in plasma quantitative proteomic data
	sheet 7	Significantly changed proteins in CD4+T cells quantitative proteomic data
	sheet 8	Significantly changed proteins in CD8+T cells quantitative proteomic data
	sheet 9	Significantly changed proteins in monocytes quantitative proteomic data
	sheet 10	Significantly changed proteins in B cells quantitative proteomic data
	sheet 11	Significantly changed proteins in NK cells quantitative proteomic data
	sheet 12	Significantly changed proteins in sh-PTPRJ Jurkat cells lable-free proteomic data
	sheet 13	Significantly changed phosphorylated peptides in sh-PTPRJ Jurkat cells phospho-proteomics data
	sheet 14	MS information of significantly changed phosphorylated peptides in sh-PTPRJ Jurkat cells
	sheet 15	Protein list of unique peptide = 1

## Sheet: Plasma donor information
No.	Condition	Sex	Age	Site	Differentiated degree	Stage	T	N	M	Nerve infiltration	Vascular invasion	Mismatch Repair (MMR)
I-1	cancer	male	54	rectum	high	1	1	0	0	0	0	P
I-2	cancer	male	66	rectum	medium	1	2	0	0	0	1	P
I-3	cancer	male	61	rectum	medium	1	2	0	0	0	0	P
I-4	cancer	female	62	rectum	medium	1	2	0	0	0	0	P
I-5	cancer	female	76	rectum	medium	1	1	0	0	0	0	P
I-6	cancer	male	66	ascending colon	medium	1	2	0	0	0	0	P
I-7	cancer	female	72	ascending colon	medium	1	2	0	0	0	0	P
I-8	cancer	male	65	descending colon	medium	1	2	0	0	0	0	P
I-9	cancer	male	78	ascending colon	high	1	1	0	0	0	0	P
I-10	cancer	female	62	rectum	medium	1	2	0	0	0	1	P
I-11	cancer	male	53	rectosigmoid	medium	1	2	0	0	0	0	P
I-12	cancer	male	57	rectum	medium	1	2	0	0	0	0	MLH1+ PMS2-
II-1	cancer	male	83	rectum	medium	2	4	0	0	0	0	P
II-2	cancer	female	72	sigmoid colon	medium	2	3	0	0	0	0	P
II-3	cancer	male	73	ascending colon	medium	2	3	0	0	0	0	MLH1- PMS2-
II-4	cancer	female	62	sigmoid colon	medium	2	3	0	0	0	0	P
II-5	cancer	male	62	sigmoid colon	medium	2	3	0	0	1	0	P
II-6	cancer	male	74	cecum	medium	2	3	0	0	0	0	P
II-7	cancer	female	62	transverse colon	medium	2	3	0	0	0	0	P
II-8	cancer	male	71	ascending colon	medium	2	4	0	0	0	0	P
II-9	cancer	male	82	ascending colon	medium	2	3	0	0	0	1	P
II-10	cancer	male	52	colonic hepatic	medium	2	3	0	0	0	1	P
II-11	cancer	male	62	sigmoid colon	medium	2	4	0	0	0	0	MLH1- PMS2-
II-12	cancer	male	74	rectum	medium	2	4	0	0	0	0	P
III-1	cancer	female	73	sigmoid colon	medium	3	4	6	0	0	1	P
III-2	cancer	male	62	rectum	medium	3	3	0	0	0	0	P
III-3	cancer	male	76	rectum	medium	3	3	3	0	1	1	P
III-4	cancer	male	40	rectum	medium	3	4	8	0	1	1	P
III-5	cancer	male	57	rectum	medium	3	4	8	0	1	1	P
III-6	cancer	male	30	sigmoid colon	medium	3	3	1	0	0	0	P
III-7	cancer	male	72	descending colon	medium	3	3	4	0	0	0	P
III-8	cancer	male	72	rectum	medium	3	4	3	0	1	0	P
III-9	cancer	female	62	rectum	medium	3	2	3	0	0	0	P
III-10	cancer	female	71	descending colon	medium	3	3	12	0	0	1	MLH1- PMS2-
III-11	cancer	female	48	descending colon	medium	3	3	1	0	0	1	P
III-12	cancer	female	73	rectum	medium	3	4	4	0	1	0	P
IV-1	cancer	male	59	rectum	medium	4	4	0	1	0	0	P
IV-2	cancer	male	51	rectum	medium	4	4	0	1	0	0	P
IV-3	cancer	male	55	rectum	medium	4	4	0	1	1	0	P
IV-4	cancer	male	65	sigmoid colon	medium	4	4	5	1	1	1	P
IV-5	cancer	male	58	sigmoid colon	medium	4	4	0	1	0	0	P
N-1	healthy	female	28
N-2	healthy	male	29
N-3	healthy	male	28
N-4	healthy	male	28
N-5	healthy	female	30
N-6	healthy	male	32
N-7	healthy	female	34

## Sheet: Immune cell donor information
No.	Condition	Sex	Age	Site	Differentiated degree	Stage	T	N	M	Nerve infiltration	Vascular invasion	Mismatch Repair (MMR)
I-1	cancer	male	54	rectum	high	1	1	0	0	0	0	P
I-2	cancer	male	66	rectum	medium	1	2	0	0	0	1	P
I-3	cancer	male	61	rectum	medium	1	2	0	0	0	0	P
I-4	cancer	male	53	rectosigmoid	medium	1	2	0	0	0	0	P
I-5	cancer	male	53	cecum	medium	1	1	0	0	0	0	P
II-1	cancer	male	83	rectum	medium	2	4	0	0	0	0	P
II-2	cancer	female	72	sigmoid colon	medium	2	3	0	0	0	0	P
II-3	cancer	male	73	ascending colon	medium	2	3	0	0	0	0	MLH1- PMS2-
II-4	cancer	female	62	sigmoid colon	medium	2	3	0	0	0	0	P
II-5	cancer	male	62	sigmoid colon	medium	2	3	0	0	1	0	P
II-6	cancer	male	74	cecum	medium	2	3	0	0	0	0	P
II-7	cancer	male	52	colonic hepatic	medium	2	3	0	0	0	1	P
II-8	cancer	male	62	sigmoid colon	medium	2	4	0	0	0	0	MLH1- PMS2-
II-9	cancer	male	74	rectum	medium	2	4	0	0	0	0	P
III-1	cancer	female	73	sigmoid colon	medium	3	4	6	0	0	1	P
III-2	cancer	male	62	rectum	medium	3	3	0	0	0	0	P
III-3	cancer	male	76	rectum	medium	3	3	3	0	1	1	P
III-4	cancer	male	40	rectum	medium	3	4	8	0	1	1	P
III-5	cancer	male	57	rectum	medium	3	4	8	0	1	1	P
III-6	cancer	male	72	descending colon	medium	3	3	4	0	0	0	P
III-7	cancer	male	72	rectum	medium	3	4	3	0	1	0	P
III-8	cancer	female	62	rectum	medium	3	2	3	0	0	0	P
III-9	cancer	female	48	descending colon	medium	3	3	1	0	0	1	P
IV-1	cancer	male	65	sigmoid colon	medium	4	4	5	1	1	1	P
IV-2	cancer	male	58	sigmoid colon	medium	4	4	0	1	0	0	P
N-1	healthy	female	28
N-2	healthy	male	29
N-3	healthy	male	28
N-4	healthy	male	28
N-5	healthy	female	30
N-6	healthy	male	32
N-7	healthy	female	34
N-8	healthy	female	27

## Sheet: TMT labeling strategy
# Samples in red are replicates of the experimental setup
Plasma TMT reagent labeling
Batch	Channel	126	127N	127C	128N	128C	129N	129C	130N	130C	131
Batch 1	Channel1_1	36	40	45	CC030	CC0422	41	42	44	47	Mix_1
	Channel1_2	49	51	37	38	39	43	46	LC2	LC28	Mix_1
	Channel1_3	LC30	N1	N2	N3	N4	N5	46	N1	N5	Mix_1
Batch 2	Channel2_1	CC028	CC063	124	19	30	32	58	24	Mix_1	Mix_2
	Channel2_2	26	29	54	56	59	25	48	50	Mix_1	Mix_2
	Channel2_3	53	55	60	61	52	57	N7	N8	Mix_1	Mix_2
CD4+T cell TMT reagent labeling
Batch	Channel	126	127N	127C	128N	128C	129N	129C	130N	130C	131
Batch 1	Channel_1	36	40	45	58	41	42	44	47	49	Mix
	Channel_2	51	54	56	59	62	37	38	39	43	Mix
	Channel_3	46	48	50	53	60	52	57	N1	N7	Mix
	Channel_4	N1	N2	N3	N4	N5	N6	N7	N8	N8	Mix
CD8+T cell TMT reagent labeling
Batch	Channel	126	127N	127C	128N	128C	129N	129C	130N	130C	131
Batch 1	Channel_1	36	40	45	58	62	41	42	44	47	Mix
	Channel_2	49	51	54	56	59	37	38	39	43	Mix
	Channel_3	46	48	50	53	60	52	57	N2	N5	Mix
	Channel_4	N1	N2	N3	N4	N5	N6	N7	N8	N8	Mix
CD14+ Monocyte TMT reagent labeling
Batch	Channel	126	127N	127C	128N	128C	129N	129C	130N	130C	131
Batch 1	Channel_1	36	40	45	58	41	42	44	47	49	Mix
	Channel_2	51	54	56	59	62	37	38	39	43	Mix
	Channel_3	46	48	50	53	60	52	57	42	N2	Mix
	Channel_4	N1	N2	N3	N4	N5	N6	N7	N8	N8	Mix
CD19+ B cell TMT reagent labeling
Batch	Channel	126	127N	127C	128N	128C	129N	129C	130N	130C	131
Batch 1	Channel_1	36	40	45	58	41	42	44	47	49	Mix
	Channel_2	51	54	56	59	62	37	38	39	43	Mix
	Channel_3	46	48	50	53	60	52	57	50	N1	Mix
	Channel_4	N1	N2	N3	N4	N5	N6	N7	N8	N8	Mix
CD56+ NK cell TMT reagent labeling
Batch	Channel	126	127N	127C	128N	128C	129N	129C	130N	130C	131
Batch 1	Channel_1	36	40	45	58	41	42	44	47	49	Mix
	Channel_2	51	54	56	59	62	37	38	39	43	Mix
	Channel_3	46	48	50	53	60	52	57	53	N2	Mix
	Channel_4	N1	N2	N3	N4	N5	N6	N7	N8	N8	Mix

## Sheet: Contaminating proteins
Quality marker panel for erythrocyte contaminations
Gene names	Protein names	Protein IDs	Majority protein IDs
HBA1	Hemoglobin subunit alpha	P69905	P69905
HBB	Hemoglobin subunit beta;LVV-hemorphin-7;Spinorphin	P68871	P68871
CA1	Carbonic anhydrase 1	P00915;E5RHP7;E5RH81;E5RFE7;H0YBE2;E5RIF9;E5RG43;E5RFL2	P00915;E5RHP7;E5RH81;E5RFE7;H0YBE2;E5RIF9;E5RG43
HBD	Hemoglobin subunit delta	P02042;E9PFT6	P02042;E9PFT6
PRDX2	Peroxiredoxin-2	P32119;A6NIW5;P32119-2	P32119
CA2	Carbonic anhydrase 2	P00918;E5RID5;E5RK37	P00918
CAT	Catalase	P04040	P04040
SLC4A1	Band 3 anion transport protein	P02730;A0A0A0MS98	P02730;A0A0A0MS98
BLVRB	Flavin reductase (NADPH)	P30043;M0R192;M0QZL1	P30043;M0R192;M0QZL1
SPTA1	Spectrin alpha chain, erythrocytic 1	P02549;A0A087WZE4;P02549-2	P02549;A0A087WZE4;P02549-2
SPTB	Spectrin beta chain, erythrocytic	P11277;P11277-2;P11277-3;H0YJE6;Q01082;Q01082-3;A0A087WUZ3;Q01082-2;F8W6C1;A4QPE4;E9PJZ2	P11277;P11277-2;P11277-3
ANK1	Ankyrin-1	P16157-3;P16157-16;P16157-12;P16157-14;P16157-7;P16157-13;P16157-15;H0YBS0;P16157-17;P16157-20;P16157-18	P16157-3;P16157-16;P16157-12;P16157-14;P16157-7;P16157-13;P16157-15;H0YBS0
GAPDH	Glyceraldehyde-3-phosphate dehydrogenase	P04406;P04406-2;E7EUT5;O14556	P04406;P04406-2;E7EUT5
SOD1	Superoxide dismutase [Cu-Zn]	P00441;H7BYH4	P00441;H7BYH4
PRDX6	Peroxiredoxin-6	P30041	P30041
BPGM	Bisphosphoglycerate mutase	P07738;C9JH23	P07738
ACTB;ACTG1	Actin, cytoplasmic 1;Actin, cytoplasmic 1, N-terminally processed;Actin, cytoplasmic 2;Actin, cytoplasmic 2, N-terminally processed	P60709;P63261;I3L3I0;I3L1U9;I3L4N8;G5E9R0;I3L3R2;E7EVS6;J3KT65;P63267-2;K7EM38;Q6S8J3;Q562R1;C9JUM1;C9JZR7;A5A3E0;P0CG38;C9JTX5;P0CG39;Q9BYX7;F8WCH0	P60709;P63261
SELENBP1	Selenium-binding protein 1	Q13228;Q13228-4;Q13228-2;Q13228-3;A6PVX1;H0Y532;F2Z2W8;F8WCR4;C9JVL0;F8WBA9	Q13228;Q13228-4;Q13228-2;Q13228-3;A6PVX1;H0Y532
EPB41	Protein 4.1	P11171-2;P11171;Q4VB86;P11171-3;P11171-5;P11171-7;P11171-6;Q9Y2J2;Q9Y2J2-2;A0A0A0MRA8;Q9H4G0;Q9H4G0-2;Q9H4G0-4;J3KT37;Q4VXN1;Q4VXN0;B2RB02;A0A0D9SG07;A0A0C4DH22;Q9Y2J2-3;Q9H4G0-3;Q9Y2J2-4	P11171-2;P11171;Q4VB86;P11171-3;P11171-5;P11171-7;P11171-6
LDHB	L-lactate dehydrogenase B chain;L-lactate dehydrogenase	P07195;A8MW50;C9J7H8;F5H793	P07195;A8MW50;C9J7H8
EIF5A;EIF5A2;EIF5AL1	Eukaryotic translation initiation factor 5A-1;Eukaryotic translation initiation factor 5A;Eukaryotic translation initiation factor 5A-2;Eukaryotic translation initiation factor 5A-1-like	P63241;I3L397;I3L504;P63241-2;Q9GZV4;Q6IS14;F8WCJ1;C9J7B5;C9J4W5	P63241;I3L397;I3L504;P63241-2;Q9GZV4;Q6IS14;F8WCJ1;C9J7B5;C9J4W5
PNP	Purine nucleoside phosphorylase	P00491;G3V5M2;G3V2H3;G3V393	P00491;G3V5M2
ALDOA	Fructose-bisphosphate aldolase A;Fructose-bisphosphate aldolase	P04075;P04075-2;H3BQN4;J3KPS3;H3BPS8;H3BUH7;H3BR04;H3BMQ8;H3BU78;H3BR68	P04075;P04075-2;H3BQN4;J3KPS3;H3BPS8
TPI1	Triosephosphate isomerase	P60174;P60174-1;P60174-4;U3KPZ0;U3KQF3;U3KPS5	P60174;P60174-1;P60174-4
NIF3L1	NIF3-like protein 1	Q9GZT8;Q9GZT8-2;Q9GZT8-3;E7EXA3;Q6X734;B8ZZI0;C9JN42;H7C1A8	Q9GZT8;Q9GZT8-2;Q9GZT8-3;E7EXA3;Q6X734
UBC;UBB;RPS27A;UBA52;UBBP4	Polyubiquitin-C;Ubiquitin;Polyubiquitin-B;Ubiquitin;Ubiquitin-40S ribosomal protein S27a;Ubiquitin;40S ribosomal protein S27a;Ubiquitin-60S ribosomal protein L40;Ubiquitin;60S ribosomal protein L40	P0CG48;P0CG47;P62979;P62987;J3QS39;J3QTR3;F5H6Q2;F5GYU3;F5H2Z3;F5H265;B4DV12;F5H388;F5H747;F5GXK7;J3QKN0;Q5PY61;Q96C32;M0R1V7;J3QSA3;F5GZ39;J3QLP7;J3QRK5;M0R1M6;K7EMA8;J3KSM4	P0CG48;P0CG47;P62979;P62987;J3QS39;J3QTR3;F5H6Q2;F5GYU3;F5H2Z3;F5H265;B4DV12;F5H388;F5H747;F5GXK7;J3QKN0;Q5PY61;Q96C32;M0R1V7;J3QSA3;F5GZ39;J3QLP7;J3QRK5;M0R1M6
HBE1	Hemoglobin subunit epsilon	P02100	P02100
HSPA8	Heat shock cognate 71 kDa protein	P11142;E9PKE3;E9PNE6;P11142-2;E9PN89;E9PLF4;E9PQQ4;E9PQK7;E9PK54;E9PPY6;E9PN25;E9PI65	P11142;E9PKE3;E9PNE6;P11142-2;E9PN89
PGK1	Phosphoglycerate kinase 1	P00558;P00558-2;P07205	P00558;P00558-2
ALAD	Delta-aminolevulinic acid dehydratase	P13716;B7ZBK6	P13716

## Sheet: Plamsa
Accession	Name	Description	Coverage.[%]	#.Peptides	#.PSMs	#.Unique.Peptides	baseMean	log2FoldChange	FC	lfcSE	stat	pvalue	padj	I-1	I-2	I-3	I-4	I-5	I-6	I-7	I-8	I-9	I-10	I-11	I-12	II-1	II-2	II-3	II-4	II-5	II-6	II-7	II-8	II-9	II-10	II-11	II-12	III-1	III-2	III-3	III-4	III-5	III-6	III-7	III-8	III-9	III-10	III-11	III-12
P06727	APOA4	Apolipoprotein A-IV OS=Homo sapiens OX=9606 GN=APOA4 PE=1 SV=3	94	66	1855	66	80867.8	-1.52511	0.347453	0.224975	-6.77902	1.20993e-11	5.43259e-09	92811.8	66631.9	54433.6	57309.3	74330.8	70954.1	72887.1	93176.4	35788.8	58584.9	48402.1	66640	92971.1	41288.7	82299.9	53025.8	20585.7	37764.9	51939.8	139989	44987.4	51806.2	57656.7	79252.4	58628.1	84759.4	51336.1	53496.5	32281.5	51364.5	37710.9	73070.6	46738.1	45445.1	41874.9	187647
P02654	APOC1	Apolipoprotein C-I OS=Homo sapiens OX=9606 GN=APOC1 PE=1 SV=1	40	8	347	8	25237.8	-0.658926	0.633349	0.157548	-4.1824	2.88453e-05	0.00068166	20749	32233.5	28499.8	21090.1	18504.6	10078.9	18508.9	30993.3	22427.3	24054.7	21207.1	23108.2	15150.8	22528.1	31989.1	38815	23090.5	27810.5	24977.7	18653.1	12315.8	15711	26519.2	17061.6	21243.9	33059.9	31374.7	25888.6	21266.7	15764.8	17659.6	24286.1	17813.8	17892.7	28164.2	22209.9
Q9H8L6	MMRN2	Multimerin-2 OS=Homo sapiens OX=9606 GN=MMRN2 PE=1 SV=2	4	3	18	3	1131.31	-0.622076	0.649735	0.0953295	-6.52554	6.77578e-11	1.52116e-08	988.93	1283.84	1163.24	969.954	1005.37	991.995	1041.61	1072.31	873.24	881.987	978.649	1032.32	1099.45	1087.79	1298.49	843.246	1153.24	1239.49	1004.69	857.246	827.683	949.901	1009.83	893.558	1074.3	1411.53	1023.99	1219.89	1022.55	1028.53	941.613	1088.08	1179.14	924.207	937.655	913.139
B0YIW2	APOC3	Apolipoprotein C-III variant 1 OS=Homo sapiens OX=9606 GN=APOC3 PE=1 SV=1	65	9	415	8	24527	-0.610246	0.655085	0.226568	-2.69344	0.00707193	0.0382566	34737.9	21551	21958	17395	15391.9	6491.3	12966.8	32597.9	13665.7	16647.4	13760.6	37963.2	15816.7	29590.2	35790.9	40981.4	14279.1	32006	27231.8	27088.6	10228.2	21278.4	29096.9	14227.1	16119.5	30266.1	23264.4	22675.4	21300.5	15097.9	12451.4	15949.3	17894.3	16159.8	39773.5	39918.7
Q9Y490	TLN1	Talin-1 OS=Homo sapiens OX=9606 GN=TLN1 PE=1 SV=3	50	101	260	101	4721.44	0.663812	1.58426	0.251691	2.63741	0.00835416	0.0426252	7394.23	6061.56	6335.65	50937.4	17973.5	3192.68	6460.97	5992.14	3022.6	7537.07	3014.94	2609.87	6991.83	5979.61	6308.23	6476.41	8895.68	5099.73	4119.75	4115.51	3136.67	3570.58	2433.78	3033.85	3211.94	4422.39	4701.6	3754.9	5576.01	2903.09	1965.73	2864.46	4523.25	4328.77	2877.55	8312.32
P07858	CTSB	Cathepsin B OS=Homo sapiens OX=9606 GN=CTSB PE=1 SV=3	20	7	24	7	940.349	0.672351	1.59367	0.123359	5.45036	5.02693e-08	3.22442e-06	1105.93	1047.76	967.174	1213.92	1412.44	1396.5	1083.23	667.02	1087.77	1447.39	1015.58	688.944	898.218	1228.32	745.875	1137.49	704.039	805.666	929.728	961.321	1078.71	1116.76	851.492	889.51	987.6	905.681	934.69	869.689	720.744	942.913	1152.01	1194.21	804.348	667.483	728.298	961.599
Q08830	FGL1	Fibrinogen-like protein 1 OS=Homo sapiens OX=9606 GN=FGL1 PE=1 SV=3	48	11	33	11	1156.88	0.683056	1.60554	0.219149	3.11686	0.0018279	0.0155076	800.43	627.854	737.761	1405.54	1090.57	1701.08	1954.09	987.279	1262.02	1473.53	1005.32	1035.61	1181.77	889.325	677.427	1541.34	855.754	538.989	1282.67	782.386	1653	1927.07	1605.54	2153.44	1446.02	821.878	1320.02	894.023	2655.04	1524.21	614.678	2103.01	1143.7	1190.81	1035.65	1018.61
P02748	C9	Complement component C9 OS=Homo sapiens OX=9606 GN=C9 PE=1 SV=2	63	44	1217	44	56720.7	0.686341	1.6092	0.140158	4.89691	9.73576e-07	3.97396e-05	29364.3	58149.3	62658.1	49359	49170.2	62587.2	54185.1	56685.7	56967.1	56310.7	68650.1	52887.4	38133.1	57452.1	55699	42872.2	60941	52583.3	66193.9	53551.9	64689.6	71158.6	101610	42479.9	42989	47989	68607	71572.6	70241.4	111686	60910.9	72949	50623.5	74103.4	62041.2	65716.6
P07737	PFN1	Profilin-1 OS=Homo sapiens OX=9606 GN=PFN1 PE=1 SV=2	56	8	64	8	1771.86	0.687595	1.6106	0.234795	2.92849	0.00340612	0.0232158	1477.36	1623.38	1739.3	20199.1	7118.98	1147.29	1904.99	1781.3	1353.67	2704.05	1179.71	1330.72	2031.51	1511.53	1810.83	1893.85	2309.45	1590.67	1736.6	3477.37	1604.45	1662.05	1441.67	1510.85	1062.34	1420.62	1676.23	1107.74	1624.05	1637.99	977.71	1394.11	1558.22	3177.46	1472.19	3832.14
G3V2B9	SERPINA1	Alpha-1-antitrypsin (Fragment) OS=Homo sapiens OX=9606 GN=SERPINA1 PE=1 SV=1	66	11	1179	1	1518.15	0.7121	1.63819	0.244852	2.90829	0.00363409	0.0236479	1014	1260.73	868.133	1115.15	1011.05	5089.99	1883.65	1246.8	1505.76	1312.82	1532.6	1098.14	1087.56	1045.95	1110.26	1051.59	1164.14	1020.7	1335.77	1470.74	5712.08	2469.09	2009.7	1748.66	1676.23	1129.83	1575.29	956.446	1800.28	2436.7	1613.01	2173.08	1725.75	1666.73	1628.09	1232.41
P61769	B2M	Beta-2-microglobulin OS=Homo sapiens OX=9606 GN=B2M PE=1 SV=1	47	6	76	2	3483.21	0.714366	1.64076	0.222736	3.20723	0.00134021	0.0128032	2554.5	2953.43	2669.08	3454.1	2730.2	5186.3	4156.84	3582.47	2486.77	2958.68	2929.79	2816.11	4153.57	2591.81	3339.83	3508.26	2229.13	4865.92	2631.97	5505.91	5223.05	4619.73	3036.14	3505.42	3366.41	2314.18	5262.6	2552.99	3353.62	3082.21	3392.08	3881.45	2619.23	3070.82	3110.3	16548.6
P18065	IGFBP2	Insulin-like growth factor-binding protein 2 OS=Homo sapiens OX=9606 GN=IGFBP2 PE=1 SV=2	54	15	74	15	4620.76	0.728559	1.65698	0.216824	3.36014	0.000779037	0.00995731	6657.87	6751.69	5042.04	8745.39	6766.81	6521.4	3608.28	2416.29	2403.17	4226.96	3275.5	2659.24	7784.86	3305.2	4956.39	3999.99	3366.49	4544.78	4702.78	4180.33	4742.31	4009	5496.5	4601.37	7179.28	3991.26	10473.8	3155	5355.46	4070.18	6354.08	5688.74	2954.29	3517.12	2004.49	7326.97
P00451	F8	Coagulation factor VIII OS=Homo sapiens OX=9606 GN=F8 PE=1 SV=1	7	14	31	14	1154.07	0.741806	1.67227	0.134106	5.53148	3.17533e-08	2.3762e-06	982.43	1400.37	1328.98	1312.7	974.126	1230.36	2066.14	1055.75	1271.08	1245.04	980.701	995.02	982.369	1428.93	1292.45	1576.89	1360.48	1310.85	1400.32	1359.36	1066.87	837.571	1109.49	1119.22	1523.75	1354.99	1434.55	1615.59	1761.23	1244.82	879.733	1159.18	889.186	1090.09	792.887	991.055
G3V4U0	FBLN5	Fibulin-5 OS=Homo sapiens OX=9606 GN=FBLN5 PE=1 SV=1	12	5	21	5	763.878	0.744931	1.67589	0.202137	3.68527	0.000228459	0.00353718	481.93	597.717	547.762	511.646	554.75	1514.48	1956.22	752.055	1057.56	907.159	918.125	885.315	622.899	536.384	617.033	626.016	607.853	569.037	890.165	861.811	792.16	784.132	1007.62	1020.05	550.106	643.165	669.715	499.383	769.286	935.027	978.741	967.529	1131.89	1023.93	826.295	992.006
P05534	HLA_A	HLA class I histocompatibility antigen, A-24 alpha chain OS=Homo sapiens OX=9606 GN=HLA-A PE=1 SV=2	42	12	47	5	1903.09	0.748245	1.67975	0.221549	3.37734	0.000731897	0.00966535	3852.65	1128.13	3928.32	3313.84	1426.64	1136.46	2261.45	3080	2498.86	2283.87	2521.51	1408.61	1356.47	1153.23	1136.43	1270.79	2780.46	3118.43	1683.51	2523.35	1404.34	2628.32	2197.93	961.359	2360.87	1347.92	3491.26	1460.06	1515.36	2690.17	1049.9	2802.64	2360.42	2394.45	1275.08	1007.21
P21333	FLNA	Filamin-A OS=Homo sapiens OX=9606 GN=FLNA PE=1 SV=4	38	78	213	78	3945.67	0.750103	1.68191	0.258548	2.90121	0.00371724	0.0238434	5433.08	5180.55	5288.64	39816.5	18470.5	2223.56	6344.64	4914.31	2433.39	5173.81	2635.38	2287.34	5184.42	4996.96	5228.17	5381.37	5863.35	3732.54	3275.39	3165.15	3488.35	2617.41	2308.66	2474.23	3492.97	3496.52	4186.21	4010.94	4493.31	2451.35	1890.45	2428.61	3975.56	4822.47	2452.16	6210.49
Q02985	CFHR3	Complement factor H-related protein 3 OS=Homo sapiens OX=9606 GN=CFHR3 PE=1 SV=2	42	14	169	4	4401.5	0.754343	1.68686	0.234484	3.21703	0.00129525	0.0128032	4285.37	5172.51	2157.7	2205.61	2563.59	9490.16	5998.86	4884.49	4463.9	6688.97	7468.1	4689.87	2444.95	3097.08	2246.68	2980.98	3312.95	3729.73	6779.83	4535.46	5972.58	3307.75	7639.07	4367.61	6630.17	3049.23	4142.53	2979.37	3345.18	10884.6	2987.79	6768.58	3503.05	1935.31	7104.8	6547.81
P06702	S100A9	Protein S100-A9 OS=Homo sapiens OX=9606 GN=S100A9 PE=1 SV=1	88	10	140	10	5328.24	0.783467	1.72126	0.267058	2.93369	0.00334954	0.0232158	3471.94	3953.97	3693.86	6122.96	9941.01	2921.81	3712.87	3983.35	5986.78	13263.7	3700.2	5971.21	2749.54	4199.89	3802.85	4072.07	7327.95	4262.14	4642.39	7539.02	7996.2	3733.08	6497.47	3504.41	6685.98	4184.11	4859.8	3482.99	10629.7	6059.65	2879.5	3374.5	4382.57	23255.3	3844.16	5514.94
P04275	VWF	von Willebrand factor OS=Homo sapiens OX=9606 GN=VWF PE=1 SV=4	59	137	1627	137	76991.4	0.794491	1.73447	0.237666	3.34289	0.000829105	0.0100613	42123.8	68121.7	92779	70291	51672.2	152808	302527	42194.6	147164	92767.5	90350.6	46807.6	52098.5	66033.2	68801.7	81690.2	54727.6	83759.2	97284.1	107200	83847	43302.9	77112.6	82964.3	81228.3	76187.3	103207	74432.5	77849.9	83762.6	52599.3	68583.3	62388	109133	43805.9	87455.2
P02750	LRG1	Leucine-rich alpha-2-glycoprotein OS=Homo sapiens OX=9606 GN=LRG1 PE=1 SV=2	66	20	612	20	26392.3	0.807863	1.75062	0.142112	5.68469	1.3105e-08	1.17683e-06	21189.1	23946.9	22411.8	21948.4	21220.6	35108.7	32835.3	27366.6	20705	24295.8	23471.2	21968.3	34482.6	23666.3	33474.8	24837.3	30853.8	24790.7	22385.3	29668.6	32246.5	32740.5	35437.1	33579.8	52238.1	19535.3	35750.2	27162.4	36230.3	42135.9	27963.7	29354.6	17909.4	40678	22111.7	27176.6
P05109	S100A8	Protein S100-A8 OS=Homo sapiens OX=9606 GN=S100A8 PE=1 SV=1	72	13	108	13	9983.95	0.81255	1.75631	0.287372	2.82752	0.00469106	0.0280838	5978.15	7629.68	7111.81	9976.1	14815.4	4646.96	6841.97	7057.83	9879.6	26104.3	7402.44	10816.9	5866.77	8171.28	7904.66	7547.74	14378.3	7865.1	9341.01	14769.5	15761.5	8550.2	12434.7	5396.77	11519.3	7222.23	8714.07	5350.39	22738.8	11197.8	4814.29	7226.07	7596.74	48049.9	5694.97	9938.11
P0CI25	TRIM49	Tripartite motif-containing protein 49 OS=Homo sapiens OX=9606 GN=TRIM49 PE=2 SV=1	2	1	8	1	534.816	0.859632	1.81458	0.215544	3.98819	6.65801e-05	0.00129976	425.287	369.681	389.093	366.449	467.656	698.249	941.291	623.951	529.786	667.057	502.66	446.497	337.518	318.612	351.296	526.288	537.449	692.046	322.75	786.95	607.441	1202.92	675.436	500.919	576.017	482.626	571.685	348.087	719.689	1000.37	657.995	1042.75	181.488	393.973	477.736	548.264
P02675	FGB	Fibrinogen beta chain OS=Homo sapiens OX=9606 GN=FGB PE=1 SV=2	80	47	1046	47	49308.8	0.872749	1.83115	0.333335	2.61824	0.00883852	0.0440944	66055.9	59677.3	33796.5	47631.5	45988.4	227259	107393	27310.3	38456.8	29486.1	32790.9	24802	37703.2	29255.5	40144.4	31440	35599.6	31790.9	34188.6	27386.2	220768	90848.1	42099.6	31606.4	67807.5	39344.1	52688.2	49157.5	81291.1	36347.8	52139.4	32143.8	108924	30098.9	23433.6	31309.9
P02671	FGA	Fibrinogen alpha chain OS=Homo sapiens OX=9606 GN=FGA PE=1 SV=2	51	49	1191	49	60273.9	0.89584	1.86069	0.304667	2.9404	0.00327793	0.0232158	82786	69953	41810.8	65600.3	58337.7	241513	144952	28220.3	48495.6	38917.8	39554.2	29332.8	47241.5	38936.1	46211	41632.1	47392.7	43797.1	45021.5	43275	256976	91462.1	49879.3	40697.9	92429.8	47440.7	64015.1	52866.9	105916	45395	61132.6	45383.2	103487	35308.5	26194.2	59745.5
P08519	LPA	Apolipoprotein(a) OS=Homo sapiens OX=9606 GN=LPA PE=1 SV=1	49	44	625	44	22643	0.959214	1.94425	0.317485	3.02129	0.00251698	0.0194849	38406.7	15900.3	15900.3	12773.4	12811.3	16053.7	16508.9	12822.5	11177.9	48481.2	15746.6	21012.8	15506.6	50650.8	66772.4	14956.3	34573.3	16274.8	33646.2	19092.2	16049.2	6737.65	16780.7	15906.9	14532	13521.6	23745.8	22009.9	16956	18933.7	7619.54	14249.2	27243.7	16038.4	97076.3	25161.2
P02776	PF4	Platelet factor 4 OS=Homo sapiens OX=9606 GN=PF4 PE=1 SV=2	45	6	56	6	2637.85	0.963045	1.94942	0.274156	3.51277	0.000443468	0.00663723	2032.65	1836.35	5767.67	9422.97	3236.67	1604.77	6099.18	2598.51	3622.89	2604.33	1545.94	2581.35	2885.82	2571.43	1994.03	1658.84	1939.58	3781.37	1624.16	7973.58	2333.85	2364.39	1497.03	1475.43	1666.26	2991.68	1938.29	1958.39	3340.96	2022.14	2678.39	3547.61	2140.28	2026.15	2030.1	1695.15
P31146	CORO1A	Coronin-1A OS=Homo sapiens OX=9606 GN=CORO1A PE=1 SV=4	26	12	30	11	1183.08	0.975423	1.96622	0.310551	3.14094	0.00168406	0.0151228	1141.22	1165.3	1212.76	6442	2992.43	692.229	1299.88	853.654	1162.31	1891.77	937.615	924.809	1064.69	1200.43	1083.08	1190.81	1427.91	911.774	1177.52	1263.5	1008.85	580.192	854.814	753.908	1152.03	856.207	987.102	885.559	751.347	798.716	605.396	872.734	1222.09	3422.33	818.5	1269.46
P00738	HP	Haptoglobin OS=Homo sapiens OX=9606 GN=HP PE=1 SV=1	71	32	1000	16	57758.7	1.01569	2.02187	0.340695	2.98123	0.00287093	0.0218482	50323.1	80920.9	28166.3	27676.3	37543.1	127314	22862.1	36233.3	53666.5	30867.6	36294.1	36024.8	54737.3	41282.3	49609.2	36213.2	54344.8	39992.2	35573.3	31677.9	329952	155790	55407.9	20181.5	94485.7	51622.8	64339.3	63580.4	130447	79275.6	54311.4	44666	137062	42162	37010.7	47754
P07998	RNASE1	Ribonuclease pancreatic OS=Homo sapiens OX=9606 GN=RNASE1 PE=1 SV=4	45	5	31	5	1172.6	1.07909	2.1127	0.37559	2.87305	0.00406531	0.0250044	660.216	547.489	678.134	729.935	814.138	1728.77	1814.28	1212.56	887.341	1468.69	1586.97	1181.52	430.815	554.621	463.026	823.498	537.449	1030.09	2306.1	2170.96	1850.74	1070.96	1291.08	1474.42	1163.99	447.287	1024.96	453.889	508.637	1040.92	1429.44	1171.54	1780.52	1605.51	1321.85	8713.31
P15090	FABP4	Fatty acid-binding protein, adipocyte OS=Homo sapiens OX=9606 GN=FABP4 PE=1 SV=3	57	6	34	6	2092.12	1.14589	2.21282	0.216441	5.29423	1.19521e-07	6.7081e-06	1911.93	3096.07	1440.15	1512.22	1706.85	2672.61	2040.53	2483.66	1599.43	1119.18	1870.1	1971.39	2224.51	1159.66	2372.51	3589.23	1683.74	3599.21	3806.37	4012.35	3297.71	2340.4	1311.01	1725.39	1351.35	1874.97	1637.41	2022.93	1957.51	2082.97	1501.63	1770.2	1791.26	2321.38	1993.35	4661.67
A6NIZ1	RB1BL	Ras-related protein Rap-1b-like protein OS=Homo sapiens OX=9606 PE=2 SV=1	24	5	10	5	324.873	1.22287	2.33411	0.442823	2.76154	0.00575298	0.0335466	287.858	227.032	257.711	2687.62	798.045	154.096	552.822	703.464	236.691	600.255	159.005	197.468	385.081	187.734	309.02	252.776	357.969	177.472	237.377	377.955	97.0959	67.6164	379.794	78.9326	105.636	107.026	352.329	166.108	188.892	90.1231	60.849	80.3698	395.194	627.987	267.265	740.203
P07148	FABP1	Fatty acid-binding protein, liver OS=Homo sapiens OX=9606 GN=FABP1 PE=1 SV=1	40	4	14	4	432.347	1.29562	2.45483	0.22237	5.82643	5.66254e-09	6.3562e-07	334.286	385.754	352.71	467.198	372.042	652.501	371.394	283.815	259.857	263.338	376.482	345.569	585.397	401.215	421.756	990.37	360.944	639.462	902.659	916.587	474.823	596.551	380.901	580.863	343.816	372.571	312.534	276.142	422.105	871.941	205.237	347.239	204.04	419.645	353.013	620.479
P62328	TMSB4X	Thymosin beta-4 OS=Homo sapiens OX=9606 GN=TMSB4X PE=1 SV=2	45	6	40	6	1693.1	1.3394	2.53046	0.295247	4.53653	5.71873e-06	0.000197516	1657.5	1573.15	1931.32	34165.7	8559.81	795.763	1386.32	1403.61	1229.79	2658.55	1377.7	1070.72	1785.46	1780.8	1454.51	1995.55	2559.33	2070.51	2357.12	3061.07	1390.13	1581.35	1263.4	1163.75	1487.88	1125.79	2308.09	1410.33	1384.5	1390.15	881.795	1335.38	1277.94	1709.19	1157.04	6394.83
P02741	CRP	C-reactive protein OS=Homo sapiens OX=9606 GN=CRP PE=1 SV=1	29	9	220	9	10895	1.48757	2.80417	0.453336	3.28139	0.00103295	0.0118922	3067.08	4175.98	4066.78	2293.52	8058.07	9272.26	9272.04	6033	20899.4	3508.59	13036.3	2555.02	3786.79	6224.2	3895.46	4362.37	12452.6	7235.97	4422.72	5345.24	13978.3	17075.3	17363.1	5779.28	34811.1	7387.81	18451.1	10225.7	70641.4	64684.7	5449.6	8002.98	5143.96	20936.8	5394.3	9426.9
F5H5D3	TUBA1C	Tubulin alpha chain OS=Homo sapiens OX=9606 GN=TUBA1C PE=1 SV=1	19	7	21	3	302.643	1.79598	3.47251	0.287979	6.2365	4.47473e-10	6.69718e-08	345.429	355.617	353.721	2887.14	1380.25	193.824	531.477	502.474	210.504	403.72	252.356	205.147	431.73	312.176	444.908	395.95	441.264	254.47	358.148	330.483	255.765	205.03	266.852	300.551	254.125	262.516	325.152	256.04	277.534	260.23	203.174	195.773	404.859	211.304	228.289	684.142
P08123	COL1A2	Collagen alpha-2(I) chain OS=Homo sapiens OX=9606 GN=COL1A2 PE=1 SV=7	6	11	282	11	14762.2	2.85651	7.2426	0.837839	3.40938	0.000651117	0.00885914	939.716	523.379	522.497	576.836	573.683	3941.49	4535.7	2859.13	3349.94	4081.73	58174.2	4071.13	874.436	638.297	618.039	526.288	3183.05	2925.94	126488	8143.38	2972.08	2036.13	35975.3	2207.08	4379.92	2541.36	3563.08	4703.94	3247.04	2432.2	2014.21	2719.18	143803	56759.8	6199.44	5398.07
P02452	COL1A1	Collagen alpha-1(I) chain OS=Homo sapiens OX=9606 GN=COL1A1 PE=1 SV=5	27	35	717	34	39440.9	2.85783	7.24922	0.878309	3.25378	0.0011388	0.0124596	1543.29	990.503	920.685	1263.31	1089.62	10342.5	9428.92	7738.1	9696.29	10087.2	176961	10006.1	1083.9	1044.88	1296.47	1089.11	6244.13	6802.15	347534	22682.8	6635.68	5161.75	112983	3133.02	8181.83	6289.28	6345.8	9164.53	7096.64	5013.1	4453.32	7236.37	339296	166670	15643.9	12897
[truncated: 12 more columns]

## Sheet:  CD4+T cells
Accession	Name	Description	Coverage.[%]	#.Peptides	#.PSMs	#.Unique.Peptides	baseMean	log2FoldChange	FC	lfcSE	stat	pvalue	padj	I-1	I-2	I-3	I-4	I-5	II-1	II-2	II-3	II-4	II-5	II-6	II-7	II-8	II-9	III-1	III-2	III-3	III-4	III-5	III-6	III-7	III-8	III-9	IV-1	IV-2	N-1	N-2	N-3	N-4	N-5	N-6	N-7	N-8
P10412	HIST1H1E	Histone H1.4 OS=Homo sapiens OX=9606 GN=HIST1H1E PE=1 SV=2	58	33	753	9	27431.9	-1.26186	0.417007	0.379175	-3.3279	0.000875023	0.0162745	8912.57	21786.6	3793.86	41177.6	33903	12054	7472.65	5543.34	36697.9	41226.5	10299.6	26726.2	37735.4	4377.36	13387.3	7982.83	24058	31311	11591	2364.78	35346	20552.6	35199.7	19245.9	19455.9	17726.1	20225.8	117441	18625.7	60966.8	47290.8	68110.9	42663.2
A2RRD8	ZNF320	Zinc finger protein 320 OS=Homo sapiens OX=9606 GN=ZNF320 PE=1 SV=1	12	4	12	2	781.655	-1.09477	0.468211	0.391484	-2.79646	0.00516661	0.0496846	155.278	853.277	116.1	1448.59	1249.18	178.933	102.378	77.7841	390.443	349.296	879.714	1218.93	1230.28	431.997	588.293	753.058	627.906	554.994	231.335	127.017	346.257	525.188	1110.24	792.586	983.412	880.464	958.861	2472.97	678.363	1086.05	787.463	2123.92	1484.05
P16403	HIST1H1C	Histone H1.2 OS=Homo sapiens OX=9606 GN=HIST1H1C PE=1 SV=2	56	32	731	11	15416.5	-0.972907	0.509478	0.320398	-3.03655	0.00239299	0.0304568	8466.03	14926	3114.11	11245.9	23274	11129.1	11518.5	2324.66	26697.3	26061.1	8313.25	10867	12762.1	10174.1	10781.2	6446.22	16926.4	10293.1	9947.42	1939.33	19416.2	12431.6	23117	11468.6	8837.44	12192.2	15737.5	41462.7	7946.82	44231.7	17881.8	34582.6	22230.5
P16104	H2AFX	Histone H2AX OS=Homo sapiens OX=9606 GN=H2AFX PE=1 SV=2	77	15	761	6	7953.7	-0.953788	0.516275	0.240869	-3.95977	7.50204e-05	0.00357668	4404.69	6248.86	2091.68	8813.73	5319.3	5154.84	3998.43	3749.39	7702.29	14453.4	6818.92	8200.19	7886.39	4646.95	4292.47	2923.82	5592.94	8653.43	4945.32	1793.72	7372.59	6930.08	13212.1	9881.38	6950.26	9542.5	9281.61	13170.1	8304.58	17610.7	14915.8	14585.8	13023.5
A0A2R8YFV2	WIZ	Protein Wiz OS=Homo sapiens OX=9606 GN=WIZ PE=1 SV=1	5	5	9	5	407.706	-0.909137	0.532503	0.264971	-3.43108	0.000601174	0.0129616	247.866	473.279	133.89	329.553	719.834	187.733	251.206	126.03	517.761	473.025	425.785	428.736	420.936	188.39	304.467	159.555	423.109	395.591	250.263	352.136	382.966	253.348	370.792	307.267	279.869	329.657	493.385	1629.24	493.622	765.198	437.262	472.774	429.78
P61513	RPL37A	60S ribosomal protein L37a OS=Homo sapiens OX=9606 GN=RPL37A PE=1 SV=2	46	4	22	4	2527.51	-0.907702	0.533033	0.260689	-3.48194	0.000497801	0.0117018	1748.57	2555.9	960.637	2161.08	3226.81	2405.33	4146.31	1431.62	2010.69	3683.31	1013.17	1494.05	1886.82	967.934	2398.58	1225.63	2897.31	2597.1	2606.73	1320.77	2214.46	1843.71	2501.78	1317.58	1502.22	3312.08	2781.89	12246.2	2231.56	3542.58	2323.26	3075.57	1776.63
Q92522	H1FX	Histone H1x OS=Homo sapiens OX=9606 GN=H1FX PE=1 SV=1	53	19	204	19	17038.4	-0.873616	0.545777	0.191013	-4.57359	4.79427e-06	0.000624177	9460.38	13776.2	7179.5	19760.8	13994.6	13196.1	12644.6	9798.82	15611.1	19971.7	17980.1	17923.6	19947.6	9922.94	11887.6	7807.01	13012.4	18466.4	10940.1	9842.25	12960.3	18748.7	19384.5	15935.1	14293.2	14239.3	15254.1	58268.1	19479	22655.3	23631.7	27460.5	26832
P27635	RPL10	60S ribosomal protein L10 OS=Homo sapiens OX=9606 GN=RPL10 PE=1 SV=4	51	15	144	4	10001.7	-0.863017	0.549802	0.184307	-4.68249	2.83413e-06	0.000383742	6030.77	10428.8	4566.3	10438.9	12034.2	9834.48	7688.79	7164.01	8549.19	9705.1	5930.13	7200.15	9543.51	5727.48	13364.6	5957.39	12394.9	9105.4	11894.8	6215.56	7661.3	6991.11	7347.65	6395.63	6458	14359.2	12484.1	34863.3	15511.5	11957.7	10992.2	10665.4	10595.2
Q96AT1	KIAA1143	Uncharacterized protein KIAA1143 OS=Homo sapiens OX=9606 GN=KIAA1143 PE=1 SV=2	27	4	12	4	745.316	-0.85691	0.552134	0.298623	-2.86954	0.00411067	0.0425523	268.12	280.825	186.322	1156	335.029	633.599	399.085	253.044	504.558	892.752	491.151	1038.2	1083.39	684.266	375.682	661.594	411.674	652.19	627.76	329.417	543.692	1324.07	853.461	904.504	680.313	663.448	549.202	2900.33	980.401	500.01	767.898	1309.53	1353.91
Q16777	HIST2H2AC	Histone H2A type 2-C OS=Homo sapiens OX=9606 GN=HIST2H2AC PE=1 SV=4	71	16	805	5	54071	-0.839766	0.558734	0.220651	-3.80585	0.000141319	0.0048976	22793.1	32778	18379.4	105475	40001.5	33612.1	26347.2	38425.3	46295.8	69697.4	37602.6	66004.2	59419	32584.9	53286.9	35463.9	56274.5	54116.3	44908.5	64419.2	69516.2	30617.2	43225	28917.7	24396.2	68382.7	81987.6	48862.9	59984.3	144265	110709	69834.2	65760.4
O95167	NDUFA3	NADH dehydrogenase [ubiquinone] 1 alpha subcomplex subunit 3 OS=Homo sapiens OX=9606 GN=NDUFA3 PE=1 SV=1	50	2	14	2	836.751	-0.836472	0.560011	0.219506	-3.81071	0.000138571	0.00488607	607.61	759.014	695.666	624.199	970.627	713.777	907.184	1474.94	972.335	777.589	372.222	524.122	509.658	454.734	814.321	666.675	1146.66	488.9	439.537	603.071	520.873	797.954	360.137	341.86	1027.66	891.832	1058.53	2583.93	876.79	1285.45	1108.32	1037.05	1199.55
E7ETU7	MRPL3	39S ribosomal protein L3, mitochondrial OS=Homo sapiens OX=9606 GN=MRPL3 PE=1 SV=1	13	4	9	4	603.009	-0.836439	0.560024	0.233467	-3.58269	0.000340078	0.00925596	423.398	407.491	438.185	778.196	452.768	389.155	291.967	456.858	478.151	867.054	664.552	326.321	304.612	464.478	700.791	643.301	500.038	584.153	451.104	332.515	601.237	527.038	446.442	646.074	486.728	486.736	613.99	2754.22	547.383	875.524	812.896	638.498	507.463
A0A3B3ITT5	RPL29	60S ribosomal protein L29 OS=Homo sapiens OX=9606 GN=RPL29 PE=1 SV=1	27	5	34	5	3066.37	-0.814966	0.568422	0.253814	-3.21088	0.00132328	0.0203604	1058.01	2181.8	558.031	5356	3018.13	1829.42	1428.55	896.978	2657.65	3843.21	1683.17	2761.18	3276.79	1533.1	3103.5	1760.19	3963.92	3080.17	3441.64	2063.25	3168.89	2153.46	4931.11	2903.77	2090.72	3042.36	3446.71	6779.52	2923.61	5615.5	3410.06	6135.89	5093.8
P17026	ZNF22	Zinc finger protein 22 OS=Homo sapiens OX=9606 GN=ZNF22 PE=1 SV=3	22	7	16	7	757.432	-0.80589	0.572009	0.25153	-3.20396	0.00135553	0.0204843	368.424	529.248	257.481	1234.03	657.614	606.222	357.375	318.028	639.421	923.208	1313.67	1009.08	912.849	658.282	397.355	339.435	422.069	697.873	630.915	183.813	611.158	676.827	783.138	751.888	748.898	1071.64	749.546	1134.86	902.204	815.806	870.611	1461.02	1961.25
Q6UXN9	WDR82	WD repeat-containing protein 82 OS=Homo sapiens OX=9606 GN=WDR82 PE=1 SV=1	31	7	20	7	1483.43	-0.782124	0.58151	0.174428	-4.48394	7.32768e-06	0.000800136	1426.44	1291.21	1288.34	1372.62	1498.06	1406.04	1462.68	1501.53	1613.64	1429.54	1564.24	1460.91	1613.75	1168.23	1094.02	1317.09	1250.61	1269.39	1220.82	272.621	965.352	966.236	1130.49	930.957	1060.85	2082.32	1678.5	3813.28	1986.22	2444.38	1947.62	1693.85	1731.23
Q9UG22	GIMAP2	GTPase IMAP family member 2 OS=Homo sapiens OX=9606 GN=GIMAP2 PE=1 SV=2	20	7	22	7	1006.14	-0.756602	0.591889	0.260902	-2.89995	0.00373223	0.0404923	373.246	529.248	264.971	1485.55	712.176	888.799	547.912	451.935	710.154	774.733	1897.42	1426.78	1549.68	853.168	837.027	346.549	670.529	940.865	833.859	891.182	653.82	791.481	1226.38	981.829	911.509	1147.08	1094.42	3458.43	1346.95	903.865	948.868	1309.53	1442.69
P62266	RPS23	40S ribosomal protein S23 OS=Homo sapiens OX=9606 GN=RPS23 PE=1 SV=3	41	7	73	7	5179.82	-0.756422	0.591963	0.175898	-4.30034	1.70537e-05	0.00127391	3588.75	4970.41	2668.44	6317.96	5380.57	4869.33	4890.45	5051.04	4824.9	6049.39	3761.26	4526.32	5024.61	3174.48	4303.82	2716.5	5500.42	5849.3	4129.34	3758.87	4117.38	4862.62	4020.11	3159.15	3438.07	5152.58	5089.34	17597.5	6868.67	9100.39	6044.39	5026.65	5100.86
P83876	TXNL4A	Thioredoxin-like protein 4A OS=Homo sapiens OX=9606 GN=TXNL4A PE=1 SV=1	35	5	14	5	800.599	-0.739865	0.598795	0.220706	-3.35226	0.000801534	0.0152427	531.417	614.674	416.651	986.604	675.801	650.222	506.203	614.396	546.054	1008.87	497.506	480.947	372.632	570.583	1421.19	894.32	1069.73	1071.11	819.138	682.586	600.244	672.204	396.364	496.511	622.791	1574.92	1430.32	542.714	1745.76	1322.9	1340.15	564.278	679.981
P99999	CYCS	Cytochrome c OS=Homo sapiens OX=9606 GN=CYCS PE=1 SV=2	55	7	49	7	3909.03	-0.731873	0.602122	0.231427	-3.16243	0.00156458	0.0225366	3846.27	4938.01	3793.86	2337.67	4829.2	3880.8	3706.47	4032.96	3312.16	3208.39	1632.33	3994.17	2556.18	2039.81	3935.37	2027.46	5000.38	4638.23	4130.39	2174.77	2603.37	2085.04	2872.57	3174.41	3481.21	5657.91	3633.1	17105.4	4801.33	3955.55	4324.69	2351.67	2936.83
P46782	RPS5	40S ribosomal protein S5 OS=Homo sapiens OX=9606 GN=RPS5 PE=1 SV=4	40	10	88	10	8419.51	-0.721622	0.606415	0.175155	-4.11991	3.79027e-05	0.00213835	6862.13	9254.47	4342.53	9827.03	9573.22	9833.5	4809.88	4556.77	6719.58	6215	6703.62	6999.33	9289.18	4767.13	12604.9	5347.63	10753.4	10410.7	8358.57	3550.27	6213.77	6701.7	7354.04	5442.29	5380.56	12867	11699.7	18685.2	12068.8	9292.7	9668.67	11073.1	10617.4
Q5SSJ5	HP1BP3	Heterochromatin protein 1-binding protein 3 OS=Homo sapiens OX=9606 GN=HP1BP3 PE=1 SV=1	51	33	246	33	24236.8	-0.716681	0.608496	0.129239	-5.54541	2.93273e-08	9.0248e-06	15306	23871.1	13684.9	20786.4	24877.3	24361.3	29366.4	23031	26513.3	26169.6	16581.1	20708.8	23907.6	14581.8	18624.1	13900.6	20861.2	25484	21419.6	18277	17124.3	23926.6	24782.3	17691.2	18325.3	31462.1	25615.1	48107	29341.7	28622	30203.3	39095.8	43205
Q8IUE6	HIST2H2AB	Histone H2A type 2-B OS=Homo sapiens OX=9606 GN=HIST2H2AB PE=1 SV=3	73	14	367	4	3519.08	-0.707179	0.612517	0.242998	-2.91023	0.00361162	0.0395551	2708.2	4192.74	1819.22	2028.65	4942.16	3726.31	3643.9	5846.6	5130.46	3574.81	1288.25	2912.79	3010.63	1923.96	3361.52	2461.41	2339.05	4108.51	2944.27	1913.51	3715.56	1695.77	2801.18	2004.36	2184.75	5664.11	6228.61	5775.39	3873.71	7443.47	6767.29	3314.5	783.895
Q8N257	HIST3H2BB	Histone H2B type 3-B OS=Homo sapiens OX=9606 GN=HIST3H2BB PE=1 SV=3	84	21	974	4	14640.9	-0.707113	0.612545	0.1866	-3.78945	0.000150983	0.00506017	10663.1	15852.9	9853.55	10435.8	17487.6	17037.8	18653.7	16549.3	22476.9	16127.6	10927.9	11376.1	12544.3	8725.48	13769.1	8253.15	13573.8	15577.7	15534.2	5133.33	11089.1	11155.6	9650.18	7856.67	7054.24	20756	18074.8	10863.1	19584.6	33501.7	25098	17994.9	19919.2
P49207	RPL34	60S ribosomal protein L34 OS=Homo sapiens OX=9606 GN=RPL34 PE=1 SV=3	37	6	77	6	7187.51	-0.70644	0.61283	0.236693	-2.98462	0.00283931	0.0336099	4108.6	5995.52	3017.67	10196.6	6121.46	6980.35	5038.33	4752.7	6174.47	5557.33	11960.1	6294.48	13488.7	3683.34	4614.48	3759.19	6079.46	9414.48	8165.09	2469.08	3683.81	5850.12	7568.2	4493.01	6355.12	6826.7	5938.56	22382	11522.4	6073	6096.23	11238.8	11288.3
Q13243	SRSF5	Serine/arginine-rich splicing factor 5 OS=Homo sapiens OX=9606 GN=SRSF5 PE=1 SV=1	28	7	39	6	1630.37	-0.69951	0.615781	0.157684	-4.43614	9.15864e-06	0.000866572	1359.89	1293.17	950.338	1955.76	1231.95	1211.47	1115.73	1090.95	1603.27	1984.42	1510.68	918.719	1083.39	957.107	1682.31	1732.75	2133.22	2174.29	1233.44	1329.03	1677.71	1463.69	1351.05	1194.47	1164.83	2057.52	2079.19	3258.48	2054.64	3433.27	2295.87	1757.9	1461.86
Q92854	SEMA4D	Semaphorin-4D OS=Homo sapiens OX=9606 GN=SEMA4D PE=1 SV=1	16	12	33	12	1796.31	-0.687099	0.621101	0.229515	-2.9937	0.00275618	0.0332016	1372.43	1082.06	2322.94	1705.25	1173.56	1561.51	1384.95	1347.93	1482.55	1272.5	2563.79	1938.85	1929.21	2012.74	1021.77	1165.67	1235.02	1146.92	1168.24	771.394	1631.08	2219.11	1988.21	1705.23	1918.15	1310.36	1265.86	7839.68	2511.12	2083.04	1711.88	1701.98	1733.24
Q13303-2	KCNAB2	Isoform 2 of Voltage-gated potassium channel subunit beta-2 OS=Homo sapiens OX=9606 GN=KCNAB2	46	14	129	1	685.838	-0.684052	0.622415	0.208383	-3.28266	0.00102831	0.0178505	434.971	589.144	219.093	956.832	656.657	552.444	496.723	536.612	625.275	587.236	432.14	716.902	817.227	440.659	423.158	357.728	585.283	629.835	886.435	350.07	723.27	640.767	922.718	786.481	579.649	720.286	701.702	2112.63	791.75	664.994	709.205	958.764	1026.02
P50914	RPL14	60S ribosomal protein L14 OS=Homo sapiens OX=9606 GN=RPL14 PE=1 SV=4	35	9	67	9	6427.05	-0.676856	0.625527	0.159248	-4.25032	2.13465e-05	0.00147465	5302.6	6152.63	4072.88	4718.45	7002.11	6678.22	6250.75	4889.56	9611.12	6355.86	4988.68	4043.37	7402.36	3936.7	7142.08	3506.14	8216.84	6901.94	7227.13	3390.21	6664.2	4196.88	4641.29	3204.94	3815.29	9662.37	8712.47	11000.4	7379.89	10182.4	8359.82	8509.92	7973.13
O95182	NDUFA7	NADH dehydrogenase [ubiquinone] 1 alpha subcomplex subunit 7 OS=Homo sapiens OX=9606 GN=NDUFA7 PE=1 SV=3	49	6	22	6	1532.29	-0.637449	0.642849	0.161587	-3.94492	7.98266e-05	0.00365524	760.959	1446.35	591.737	1818.19	1673.23	1408	1471.21	1504.48	924.237	1156.39	1103.05	1629.6	1957.8	1880.65	1217.87	955.297	1528.18	1521.13	1908.52	1329.03	1553.69	1111.4	1068.69	1068.31	1172.57	1759.9	1757.25	2413.65	1946.14	3027.39	1593.51	2272.36	2034.9
Q8NFU3-4	TSTD1	Isoform 4 of Thiosulfate:glutathione sulfurtransferase OS=Homo sapiens OX=9606 GN=TSTD1	43	7	27	7	3295.84	-0.618716	0.65125	0.189688	-3.26176	0.00110722	0.0183722	2080.34	1995.24	1832.33	3744.17	2583.55	2651.73	2640.98	5159.35	3241.43	4185.84	1935.55	3098.54	2870.65	2138.33	3175.75	2082.34	2342.17	3432.02	3176.66	4257.64	3114.33	3271.33	2577.43	2279.07	3060.86	3492.92	3023.1	11323.4	3052.64	3852.31	3955.9	3691.7	3443.29
P62312	LSM6.00	U6 snRNA-associated Sm-like protein LSm6 OS=Homo sapiens OX=9606 GN=LSM6 PE=1 SV=1	75	5	32	5	2809.14	-0.615154	0.65286	0.147002	-4.18467	2.85582e-05	0.00179018	1879.73	2660.97	1343.58	2636.42	2891.78	3307.82	2498.78	1407.99	2803.83	2868.61	2295.97	2953.96	2879.52	2541.1	2229.32	1351.64	2447.17	3132.65	3766.56	2754.09	2892.09	2015.69	2354.74	2653.48	1641.6	3738.87	3212.48	5386.49	3623.48	3346.22	3558.74	3541.23	4084.93
P84090	ERH	Enhancer of rudimentary homolog OS=Homo sapiens OX=9606 GN=ERH PE=1 SV=1	71	6	76	6	4803.1	-0.606723	0.656687	0.204307	-2.96966	0.00298128	0.0346817	3021.65	4516.77	2862.25	6028.45	4924.93	5226.22	2390.72	2186.81	4887.14	4739.77	4626.44	5132.78	5627.92	3381.27	4300.73	3082.36	5422.45	6503.44	5057.83	1221.63	4011.22	5344.35	3989.21	4072.81	4011.08	4532.53	4872.05	13727.1	6858.9	3546.63	5138.56	6498.86	6757.43
P0C0S5	H2AFZ	Histone H2A.Z OS=Homo sapiens OX=9606 GN=H2AFZ PE=1 SV=2	56	7	287	5	9862.61	-0.606608	0.656739	0.178119	-3.40563	0.000660104	0.0137083	7542.07	11272.3	8588.62	5708.14	8535.58	9816.88	8993.16	10166.1	10303.4	11466.8	4645.51	8337.75	6316.01	5933.2	16257.5	8221.65	9244.98	10506	9577.29	9056.39	7479.74	11338.7	5982.75	8016.41	5529.9	17891.4	14758.7	6776.23	11593.8	19509.5	18860	7743.32	9496.53
P46779	RPL28	60S ribosomal protein L28 OS=Homo sapiens OX=9606 GN=RPL28 PE=1 SV=3	51	10	69	10	7186.29	-0.606004	0.657014	0.166967	-3.6295	0.000283976	0.00813327	4572.5	8020.22	2973.67	5362.16	8747.13	8015.82	7084	3084.78	7242.06	7445.62	5279.19	5815.54	6541.76	4354.62	6531.08	3845.58	8704.4	6449.98	8165.09	4151.28	6197.9	8381.75	8990.64	7646.06	5871.71	9151.87	7836.34	14207.2	7286.05	8333.17	9134.57	11347.6	10376.3
Q01105-2	SET	Isoform 2 of Protein SET OS=Homo sapiens OX=9606 GN=SET	52	15	140	15	10602.6	-0.598512	0.660435	0.159209	-3.75928	0.000170401	0.00554621	7142.79	14841.5	6467.91	7886.67	12676.5	12645.6	8055.64	6956.26	14095.6	9978.26	5300.98	11876.1	12017.9	7006.15	11122.9	7035.66	12548.8	11872.6	12166.1	7249.25	8307.18	7610.61	6779.74	8027.6	6019.94	16238	13666.3	13575.5	16958.1	16305	14811.1	10830.1	11813.9
P62072	TIMM10	Mitochondrial import inner membrane translocase subunit Tim10 OS=Homo sapiens OX=9606 GN=TIMM10 PE=1 SV=1	71	6	41	6	2078.25	-0.595485	0.661822	0.172883	-3.44444	0.000572249	0.012609	2396.68	1775.29	1744.31	2131.31	2085.79	1905.69	1436.14	1761.46	1842.82	2062.47	2784.4	1742.05	2146.08	1470.31	1728.75	1125.01	1664.37	1604.72	1565.72	1456.05	1486.22	2390.16	1916.82	1686.92	2318.6	1964.51	2001.45	6967.39	2955.87	2102.27	1706.01	2426.9	2229.61
A0A024R4M0	RPS9	40S ribosomal protein S9 OS=Homo sapiens OX=9606 GN=RPS9 PE=1 SV=1	58	16	163	16	14700.6	-0.587227	0.665621	0.181721	-3.23147	0.00123154	0.0193034	8904.86	21651.1	7016.58	10954.3	18545.3	12696.4	9227.3	5783.59	17648.2	18283.3	10116.3	14569	14869.8	11779.8	18319.6	12180	18484.8	14811.8	16489	4564.34	12035.6	13614.2	12341.6	13064.9	9664.88	22203.8	19743.4	23816.8	17382.3	16583.3	18629.1	20052.7	19091.9
P39023	RPL3	60S ribosomal protein L3 OS=Homo sapiens OX=9606 GN=RPL3 PE=1 SV=2	57	27	239	27	21996.6	-0.587102	0.665679	0.135474	-4.33369	1.46632e-05	0.00114606	15709.1	20952.9	11226.2	23451.6	23540.1	21591.3	20047.2	13181.9	25441	24700.1	18648.3	22576.4	27752.2	15287.7	18489.9	13955.5	22181.5	23676.2	22626.7	13778.7	20350.8	18366.8	20804.8	17993.4	13897.2	23907.9	23159.2	43992.8	25588.2	29320.4	25041.3	31977.8	32672.4
P18077	RPL35A	60S ribosomal protein L35a OS=Homo sapiens OX=9606 GN=RPL35A PE=1 SV=2	55	11	79	11	6891.53	-0.584707	0.666785	0.153693	-3.80439	0.000142154	0.0048976	6351.93	6210.56	5345.3	6557.17	6646.02	6770.13	7142.77	4427.78	6892.17	7172.47	5317.32	7394.94	7176.61	4413.08	6202.87	6314.1	5074.19	6701.72	6539.43	1514.91	7120.59	7547.73	7033.32	6815.83	4987.86	8257.97	8376.57	10277.5	7416.06	13695.6	9661.82	7964.96	8099.24
Q8TCU6	PREX1	Phosphatidylinositol 3,4,5-trisphosphate-dependent Rac exchanger 1 protein OS=Homo sapiens OX=9606 GN=PREX1 PE=1 SV=3	14	19	34	19	1865.96	0.580617	1.49549	0.176714	3.28563	0.00101756	0.0177548	1892.27	2220.09	1050.52	1727.84	1792.88	1496	1482.59	1413.9	1733.42	1578.02	3491.62	1693.86	2335.36	2039.81	2729.88	2972.6	2818.3	3123.9	1967.4	3184.71	1733.27	2267.19	1255.15	1381.68	1340.72	1216.32	1542.95	1555.63	1380.19	907.914	1131.79	1508.81	1610.16
A0A286YEY1	IGHA1	Immunoglobulin heavy constant alpha 1 (Fragment) OS=Homo sapiens OX=9606 GN=IGHA1 PE=1 SV=1	25	9	34	9	2889.91	0.581911	1.49683	0.20233	2.87604	0.00402695	0.0421747	2870.23	2296.68	4133.74	2385.92	2700.33	4690.4	4258.17	3791.73	2822.7	2905.73	1556.98	2425.82	1749.79	6059.87	2610.16	2564.06	2028.22	2891.6	2577.29	2957.53	3846.52	2263.49	2851.26	2342.15	6990.08	1380.63	2347.31	1817.1	1427.1	3351.28	2735.09	1864.66	1873.48
Q6P3X3	TTC27	Tetratricopeptide repeat protein 27 OS=Homo sapiens OX=9606 GN=TTC27 PE=1 SV=1	10	6	12	6	802.18	0.590628	1.5059	0.195148	3.02657	0.00247349	0.0307822	1073.44	960.305	2204.03	647.812	745.679	595.466	956.477	962.947	802.577	771.878	877.899	905.666	951.296	1235.36	462.377	761.189	556.175	500.563	508.938	622.692	1018.93	884.869	1182.7	819.039	824.12	444.366	573.123	662.462	709.642	373.49	591.82	563.261	721.345
O60268	KIAA0513	Uncharacterized protein KIAA0513 OS=Homo sapiens OX=9606 GN=KIAA0513 PE=1 SV=1	23	8	23	8	877.186	0.59202	1.50736	0.174342	3.39573	0.000684454	0.0139571	659.69	785.526	751.844	965.045	688.245	775.377	797.222	1157.9	771.455	1335.32	899.687	713.89	577.678	1051.3	924.755	1272.37	626.866	819.369	831.756	606.169	1105.24	1027.26	1650.45	1459.01	1625.01	621.079	666.817	537.22	693.025	464.585	536.062	820.491	729.416
A0A0A0MS08	IGHG1	Immunoglobulin heavy constant gamma 1 (Fragment) OS=Homo sapiens OX=9606 GN=IGHG1 PE=1 SV=1	39	12	114	5	7415.87	0.592626	1.50799	0.190326	3.11374	0.00184734	0.0252148	7060.81	5456.46	12572.5	6323.1	6664.21	14753.7	14400.2	5353.32	6937.44	4364.78	4481.19	6342.68	3675.06	10253.2	8492.05	8884.26	7326.96	6380	6850.68	8852.96	10331.1	5604.17	7133.48	10921.2	12468	5316.89	6168.8	4895.41	3795.51	4588.15	5828.2	6070.82	6176.32
Q92734	TFG	Protein TFG OS=Homo sapiens OX=9606 GN=TFG PE=1 SV=2	39	12	54	11	3355.54	0.593186	1.50857	0.16141	3.67503	0.000237817	0.00722816	3290.74	2605.98	5138.38	4019.31	2632.37	3087.82	2487.41	3874.43	3369.69	2985.67	5790.32	3967.06	3688.86	3904.22	2520.37	3485.82	2017.82	3175.42	2696.11	7420.67	3371.29	4062.81	3812.34	3995.49	3954.67	2235.26	2262.59	1533.66	2494.5	2297.62	2431.84	3348.05	2774.4
P02787	TF	Serotransferrin OS=Homo sapiens OX=9606 GN=TF PE=1 SV=3	34	22	80	22	5529.23	0.593757	1.50917	0.21061	2.81922	0.00481405	0.0480695	5655.59	3838.27	9125.11	5110.63	3768.6	12732.6	8379.84	6141.99	4163.78	3479.64	4770.79	4610.66	4734.79	11194	3309.92	7791.77	3102.11	5957.19	3341.75	6849.61	7137.45	4338.35	6785.06	4812.49	9411.56	3807.08	3322.12	6625.72	2953.91	3044.6	4436.2	3723.22	4008.25
Q6YP21	KYAT3	Kynurenine--oxoglutarate transaminase 3 OS=Homo sapiens OX=9606 GN=KYAT3 PE=1 SV=1	28	10	28	9	1319.16	0.60021	1.51594	0.196901	3.04828	0.00230158	0.0297361	1464.05	1139.99	2514.88	834.661	1138.14	1319.02	1490.17	3326.01	1553.28	1349.6	1196.56	1050.25	949.324	1150.91	1034.16	1614.86	1001.12	1316.04	970.557	724.925	1449.52	1316.67	2632.84	1850.72	1556.42	867.03	991.753	720.688	750.696	921.072	1105.38	1075.69	1155.16
P10253	GAA	Lysosomal alpha-glucosidase OS=Homo sapiens OX=9606 GN=GAA PE=1 SV=4	13	8	22	8	528.727	0.603525	1.51942	0.210205	2.87112	0.00409014	0.0424697	601.823	491.935	937.23	336.739	484.356	408.711	710.011	1098.82	619.616	749.988	437.588	319.293	373.618	387.607	570.747	506.104	598.798	415.03	331.23	1367.24	573.457	508.545	410.215	719.33	454.649	357.559	462.486	291.132	390.988	393.733	396.177	353.818	389.425
P14780	MMP9	Matrix metalloproteinase-9 OS=Homo sapiens OX=9606 GN=MMP9 PE=1 SV=3	34	15	36	15	1752.29	0.606689	1.52276	0.212582	2.85391	0.00431853	0.0440347	1225.83	1962.83	2012.09	1664.19	1506.67	1776.62	1608.66	1943.62	1413.71	1949.21	4157.99	1305.28	1024.24	2711.08	1319.01	3348.62	1515.71	1232.46	1464.77	4454.88	2214.46	1545.98	1201.88	1337.93	1886.07	1013.77	1071.49	1980.79	1178.83	894.755	1201.25	1344.1	1356.93
Q9H3M7	TXNIP	Thioredoxin-interacting protein OS=Homo sapiens OX=9606 GN=TXNIP PE=1 SV=1	28	10	27	10	1971.09	0.607271	1.52337	0.154363	3.93404	8.35305e-05	0.00370708	3293.63	1588.73	2984.9	2404.4	1713.43	1666.13	2494.99	1837.28	1648.54	1875.92	1782.13	2647.72	2546.32	2545.43	1202.39	1480.71	1405.51	2004.2	1238.7	3065.96	2157.9	2302.32	2941.83	2324.85	2600.68	1257.66	1227.98	1165.63	1621.62	1585.05	1346.02	1599.3	1488.09
A0A0G2JPR0	C4A	Complement C4-A OS=Homo sapiens OX=9606 GN=C4A PE=1 SV=1	15	21	38	1	2107.48	0.61185	1.52822	0.207039	2.95524	0.00312427	0.0357286	1996.43	1429.66	2173.14	1649.82	2055.16	4259.2	2172.69	2780.53	1773.03	2197.62	2492.07	2150.71	1550.66	3082.45	1480.02	1615.87	1596.79	1418.1	1684.54	3177.48	4036.02	2099.83	1867.81	1805.96	4960.2	1414.74	2006.43	1447.97	677.386	1229.78	2052.29	2003.95	1208.63
P17936-2	IGFBP3	Isoform 2 of Insulin-like growth factor-binding protein 3 OS=Homo sapiens OX=9606 GN=IGFBP3	9	3	14	3	1247.12	0.613673	1.53015	0.212727	2.88478	0.00391683	0.0414327	2018.61	1159.63	1941.87	774.089	886.391	1258.4	1888.31	719.749	812.008	1307.72	1457.11	1035.19	852.716	1942.36	1053.77	2756.13	1118.59	986.547	674.027	1568.6	1853.32	1622.72	1058.04	1634.01	1657.09	667.582	1105.38	544.911	611.896	1357.32	940.064	1196.68	694.105
Q969V3	NCLN	Nicalin OS=Homo sapiens OX=9606 GN=NCLN PE=1 SV=2	23	12	23	12	1653.93	0.617789	1.53452	0.14034	4.40208	1.07216e-05	0.000955067	1403.29	2221.07	1094.53	1648.79	2115.47	2155.02	1505.34	2522.57	1663.63	1586.59	1431.69	1075.35	1140.57	1790.79	2736.08	2027.46	1819.26	2075.15	1289.17	2312.12	1727.31	2172.87	1624.88	1918.89	2103.99	1067.51	1254.89	1296.36	1000.93	989.899	1138.64	1318.68	1350.88
P31937	HIBADH	3-hydroxyisobutyrate dehydrogenase, mitochondrial OS=Homo sapiens OX=9606 GN=HIBADH PE=1 SV=2	37	9	30	9	2023.13	0.618786	1.53558	0.189329	3.26831	0.00108193	0.0183599	3107.49	2176.89	3100.07	979.418	2296.38	2050.4	3048.59	4555.78	1791.89	1899.71	1429.88	1651.69	1592.06	1648.95	1770.04	2776.46	1548.97	2194.7	2495.27	4409.44	1841.41	1859.43	1779.37	1651.3	1594.04	1288.66	1336.62	1418.31	1536.58	1202.45	1391.02	1904.31	1435.63
Q9ULR0-1	ISY1	Isoform 2 of Pre-mRNA-splicing factor ISY1 homolog OS=Homo sapiens OX=9606 GN=ISY1	22	6	11	6	830.899	0.622235	1.53926	0.203017	3.06493	0.00217719	0.0283602	900.805	819.892	1170.37	769.983	982.114	1152.8	1308.16	707.933	684.69	697.641	1291.88	1018.12	1061.7	940.866	488.18	471.551	606.075	818.397	613.039	392.409	614.134	1438.72	1439.48	1163.95	1147.13	437.132	455.509	804.183	589.414	364.38	488.129	782.872	798.019
P51452	DUSP3	Dual specificity protein phosphatase 3 OS=Homo sapiens OX=9606 GN=DUSP3 PE=1 SV=1	48	7	51	7	2749.23	0.622368	1.5394	0.159643	3.89851	9.67877e-05	0.00404477	2981.14	2525.47	3464.29	2544.02	2570.15	2239.11	3227.75	3115.3	2483.18	2544.06	1842.04	3104.57	2484.21	3384.52	2730.92	3263.25	2537.61	2059.6	2847.53	6271.32	3535.99	2771.11	2673.32	3602.75	4308.65	2467.78	2431.04	1049.17	1969.6	2256.12	2492.49	1513.89	1432.6
A0A087WVC6	PTPRJ	Receptor-type tyrosine-protein phosphatase eta OS=Homo sapiens OX=9606 GN=PTPRJ PE=1 SV=1	20	24	60	24	3012.04	0.624209	1.54137	0.158995	3.92598	8.63791e-05	0.00370708	2583.79	2774.87	2077.63	3007.04	2596.95	2595.02	3170.88	2045.03	2657.65	2922.86	5337.3	2620.61	2079.05	3921.54	3495.7	5494.99	3189.43	2775.94	2570.98	5053.82	3724.49	2922.75	3584.32	3819.47	5287.64	2393.37	2566.6	1635.83	2087.87	2175.15	2334.02	2011.07	1883.57
Q86YW5	TREML1	Trem-like transcript 1 protein OS=Homo sapiens OX=9606 GN=TREML1 PE=1 SV=2	32	6	92	2	3025.97	0.632714	1.55048	0.207714	3.04608	0.00231846	0.0298403	3106.52	2753.27	3494.25	2972.13	2493.57	2462.04	3029.63	2450.69	2335.11	1675.1	3154.81	3226.06	2460.55	6705.16	2522.43	4825.26	2081.24	1466.7	2501.58	2968.89	3255.21	3151.13	5447.87	4180.66	8054.25	2576.29	2158.93	1730.31	1938.32	1756.11	1814.59	2813.26	2295.19
P16278	GLB1	Beta-galactosidase OS=Homo sapiens OX=9606 GN=GLB1 PE=1 SV=2	11	6	41	6	2212.96	0.634659	1.55257	0.179689	3.53199	0.00041244	0.0102285	3379.47	2313.37	4487.65	1823.32	2040.81	2488.44	3595.56	2445.77	2033.32	2135.75	1434.42	1882.62	1561.5	2610.39	2509.02	3049.84	2266.28	1659.15	1855.94	4063.5	3139.13	1994.42	1532.18	2067.44	2179.22	1875.64	2121.06	841.536	1289.28	1762.18	2038.6	1242.43	1308.51
O60684	KPNA6	Importin subunit alpha-7 OS=Homo sapiens OX=9606 GN=KPNA6 PE=1 SV=1	28	11	24	7	987.905	0.638483	1.55669	0.144471	4.41944	9.89576e-06	0.000905328	1351.21	986.817	1014.94	895.233	1164.94	977.777	868.318	1728.97	895.001	987.928	1528.83	665.695	779.767	1070.79	1029	899.402	1086.36	1387.97	889.59	1298.05	1245.14	993.975	1286.05	1019.47	991.156	827.761	928.958	379.021	531.743	751.028	777.68	694.418	667.874
P48507	GCLM	Glutamate--cysteine ligase regulatory subunit OS=Homo sapiens OX=9606 GN=GCLM PE=1 SV=1	38	8	21	8	1506.57	0.648762	1.56782	0.220538	2.94172	0.0032639	0.037048	1539.28	1221.49	2586.98	774.089	1287.47	1121.51	1714.83	2274.45	1218.48	945.098	4028.17	1415.73	1038.05	1991.09	1056.86	1404.49	1214.23	1408.38	1113.56	2992.64	1813.63	1405.43	2873.64	1415.26	1434.74	1302.1	1093.42	584.461	975.514	1335.05	1366.57	856.076	914.039
Q9UKK3	PARP4	Protein mono-ADP-ribosyltransferase PARP4 OS=Homo sapiens OX=9606 GN=PARP4 PE=1 SV=3	9	12	21	12	983.185	0.649562	1.56869	0.228323	2.84493	0.00444209	0.0450136	1456.33	1083.04	1831.39	783.329	995.515	1108.8	1124.26	1191.38	1051.56	1008.87	2279.63	1244.04	1309.14	920.295	750.331	699.196	674.687	970.996	756.046	154.898	713.348	1749.4	1147.54	973.69	970.138	518.771	676.784	451.529	747.764	765.198	815.831	783.889	737.486
A0A0S2Z4L3	PROS1	Protein S isoform 2 (Fragment) OS=Homo sapiens OX=9606 GN=PROS1 PE=1 SV=1	25	14	44	14	2317.78	0.649815	1.56897	0.184942	3.51361	0.00044206	0.0107653	2581.86	2303.55	2267.7	1905.45	2236.08	2504.09	3054.28	2790.38	2566.17	1939.69	1701.33	2463.97	1860.2	3791.61	2431.61	2409.58	1709.07	1752.46	2236.59	2102.49	2551.78	1707.79	4660.47	3261.91	4740.07	2456.41	1971.54	682.237	1174.92	1294.56	1440.91	2143.24	1792.77
P16885	PLCG2	1-phosphatidylinositol 4,5-bisphosphate phosphodiesterase gamma-2 OS=Homo sapiens OX=9606 GN=PLCG2 PE=1 SV=4	20	17	31	17	2062.82	0.653924	1.57344	0.200895	3.25505	0.00113373	0.0184504	3693.88	2487.17	4832.21	1358.25	2104.94	1697.42	2369.86	2741.15	1870.17	2134.8	1649.58	1241.02	1106.07	1764.8	3615.42	2301.86	2549.05	1637.77	1449	2867.69	2731.36	1970.38	1627.01	2611.77	2155.99	1418.87	1999.45	1144.75	1234.54	1983.85	1891.87	930.296	900.924
Q9UPN3	MACF1	Microtubule-actin cross-linking factor 1, isoforms 1/2/3/5 OS=Homo sapiens OX=9606 GN=MACF1 PE=1 SV=4	17	102	203	9	9951.77	0.656655	1.57642	0.101675	6.45834	1.0586e-10	7.1667e-08	12319	9729.72	15600.5	8086.87	9212.34	10068.2	9986.61	10062.7	11116.3	10599.8	15050.5	9656.09	9656.88	10370.1	9385.85	14575.4	8907.12	9458.22	9287.07	13427.6	9516.6	13188	10143.5	10603.8	12984.6	6676.85	6743.92	6508.17	7462.97	7429.3	7693.66	6396.17	6504.21
A0A2R8YEL6	GCLC	Glutamate--cysteine ligase catalytic subunit (Fragment) OS=Homo sapiens OX=9606 GN=GCLC PE=1 SV=1	32	13	19	13	702.434	0.658921	1.5789	0.210562	3.12935	0.00175192	0.0243042	1225.83	965.215	950.338	166.316	870.118	731.377	777.315	1242.58	724.3	771.878	641.856	481.951	462.339	728.657	510.886	1285.59	501.077	824.229	546.793	1019.23	653.82	625.973	1094.26	749.853	722.349	533.239	607.013	390.007	487.757	555.68	580.081	367.035	385.39
Q9BT09	CNPY3	Protein canopy homolog 3 OS=Homo sapiens OX=9606 GN=CNPY3 PE=1 SV=1	37	8	20	8	2113.1	0.660834	1.581	0.168276	3.92708	8.59845e-05	0.00370708	3001.4	1966.76	2852.89	2795.55	1648.34	2556.89	2230.52	1517.28	1431.62	1962.53	1923.75	1715.95	1884.85	2056.05	3575.17	3143.33	3673.87	2271.49	2653	2087	2974.43	1269.51	1585.45	3498.98	1717.93	1557.35	2056.27	1168.92	1416.35	1079.98	1282.44	1526.09	1650.52
E7ETB3	DNPEP	Aspartyl aminopeptidase, isoform CRA_c OS=Homo sapiens OX=9606 GN=DNPEP PE=1 SV=2	40	14	47	14	2955.96	0.661171	1.58137	0.145203	4.55341	5.27824e-06	0.000644395	3058.3	2912.34	3327.59	2446.49	2834.35	2871.73	2956.64	3616.47	4099.65	2362.27	3661.39	4697.01	4227.1	4317.81	1869.12	3164.67	1832.78	2387.15	2701.37	3669.03	3962.61	3730.87	3316.88	4361.76	2744.48	2071.98	1889.81	1427.09	2200.28	1630.6	1844.91	2764.45	2587.76
Q9P253	VPS18	Vacuolar protein sorting-associated protein 18 homolog OS=Homo sapiens OX=9606 GN=VPS18 PE=1 SV=2	21	14	23	14	871.818	0.665853	1.58651	0.223098	2.98458	0.00283972	0.0336099	1410.04	803.2	1112.32	578	691.117	801.777	627.54	1484.79	883.684	770.926	2631.88	931.772	969.04	862.912	594.485	877.044	523.948	615.256	790.747	2028.14	1029.84	495.6	603.07	853.632	970.138	553.907	599.039	649.279	714.53	546.57	587.907	590.713	587.164
P33993	MCM7	DNA replication licensing factor MCM7 OS=Homo sapiens OX=9606 GN=MCM7 PE=1 SV=4	26	14	26	14	1168.44	0.665965	1.58663	0.234163	2.84402	0.00445482	0.0450136	1609.68	1061.44	1376.35	1105.69	1033.8	1126.4	1028.52	1248.48	1223.2	1445.72	4777.15	733.971	734.42	901.889	1653.41	981.72	1429.42	1090.55	639.327	519.426	1743.19	1202.02	1107.05	1143.6	1170.36	753.355	976.802	626.208	1004.84	651.835	816.809	830.658	811.134
Q96IV0	NGLY1	Peptide-N(4)-(N-acetyl-beta-glucosaminyl)asparagine amidase OS=Homo sapiens OX=9606 GN=NGLY1 PE=1 SV=1	9	4	6	4	334.202	0.666613	1.58734	0.191326	3.48418	0.00049365	0.0116853	361.672	242.531	303.359	413.737	268.98	365.689	639.863	294.398	273.499	363.573	350.433	282.142	375.589	376.78	344.719	640.252	334.745	383.927	238.696	168.323	487.14	474.334	484.8	348.982	360.621	193.247	212.305	107.664	228.728	293.528	312.05	253.163	249.192
I3NI02	GOSR2	Golgi SNAP receptor complex member 2 OS=Homo sapiens OX=9606 GN=GOSR2 PE=4 SV=2	33	5	9	5	392.511	0.666914	1.58767	0.221186	3.01517	0.00256836	0.0315013	508.27	488.008	645.106	297.727	406.821	287.466	306.186	943.255	418.736	572.008	241.49	607.459	175.472	260.931	446.896	412.607	308.755	330.469	356.467	825.092	477.219	362.454	448.573	331.685	320.798	259.386	321.946	338.372	204.291	276.322	330.636	272.48	169.491
Q7L591	DOK3	Docking protein 3 OS=Homo sapiens OX=9606 GN=DOK3 PE=1 SV=2	17	7	15	7	1165.35	0.667484	1.5883	0.20151	3.31241	0.000924943	0.016833	1250.9	1142.94	1035.54	1009.19	1121.87	927.91	753.617	1566.51	952.53	846.115	2279.63	1493.04	1001.57	1820.02	1343.78	1755.1	1307.79	936.977	727.655	437.846	875.067	1587.59	1642.99	1680.81	2511.08	753.355	827.291	609.729	815.209	764.186	906.805	939.447	832.321
Q8WZ82	OVCA2	Esterase OVCA2 OS=Homo sapiens OX=9606 GN=OVCA2 PE=1 SV=1	19	3	12	3	148.412	0.669325	1.59033	0.22927	2.91937	0.0035074	0.0390544	247.866	149.25	343.62	102.664	134.012	144.711	148.827	176.245	133.92	140.861	259.647	116.471	130.125	198.134	135.204	183.945	102.918	103.029	84.122	315.993	122.033	166.433	111.877	151.599	173.674	118.842	133.563	72.5083	111.431	66.803	78.2572	118.956	120.056
Q7Z4G1-2	COMMD6	Isoform 2 of COMM domain-containing protein 6 OS=Homo sapiens OX=9606 GN=COMMD6	43	4	14	4	727.918	0.6732	1.59461	0.219657	3.06478	0.00217833	0.0283602	1054.15	761.96	1349.2	438.377	673.887	578.844	994.395	1908.17	964.79	785.203	815.256	694.813	891.162	673.439	880.375	587.406	805.674	708.565	445.846	952.109	488.133	1104.01	452.835	458.865	538.72	308.989	458.499	487.783	513.171	335.027	376.613	852.009	683.007
Q16762	TST	Thiosulfate sulfurtransferase OS=Homo sapiens OX=9606 GN=TST PE=1 SV=4	47	9	33	9	1838.96	0.67838	1.60034	0.211702	3.20441	0.00135339	0.0204843	2623.33	1787.07	3875.32	903.446	1574.64	1466.67	1980.26	3378.19	1822.07	1440.97	3879.28	1545.26	1373.22	2603.89	1663.73	2201.25	1420.07	1274.25	1096.74	1942.43	1868.2	1497.9	1560.95	2310.61	3483.43	1358.93	1662.56	1243.63	1149.5	1834.05	1178.75	958.764	726.389
Q13427	PPIG	Peptidyl-prolyl cis-trans isomerase G OS=Homo sapiens OX=9606 GN=PPIG PE=1 SV=2	12	8	19	8	1112.56	0.687488	1.61048	0.204167	3.36729	0.00075911	0.0148059	1780.39	1252.91	2742.4	589.293	1066.35	1318.04	1341.34	1696.48	1574.98	1338.18	1243.77	887.593	738.363	899.724	1332.43	890.255	1100.91	1433.65	1513.14	335.613	921.698	1011.54	1541.77	1088.66	988.943	640.713	645.885	663.561	699.868	762.162	919.522	894.711	859.56
Q96L92	SNX27	Sorting nexin-27 OS=Homo sapiens OX=9606 GN=SNX27 PE=1 SV=2	22	10	22	9	1419.82	0.692913	1.61654	0.134063	5.16856	2.35909e-07	5.70394e-05	1667.55	1590.69	1692.82	1264.82	1369.79	1245.69	1986.89	1683.68	1545.74	1292.49	2765.34	1308.3	1461.94	1339.3	1302.5	1177.86	1488.68	2588.35	1299.68	1649.15	1794.78	1605.15	1394.73	1395.93	1199.12	825.694	1141.26	1106.3	1084.01	736.857	799.201	989.266	1060.33
O00115	DNASE2	Deoxyribonuclease-2-alpha OS=Homo sapiens OX=9606 GN=DNASE2 PE=1 SV=2	11	4	9	4	516.51	0.694237	1.61803	0.182785	3.79811	0.000145803	0.00493544	426.291	405.528	455.975	668.345	496.8	554.4	809.545	818.209	449.858	477.784	605.541	634.569	548.104	617.139	409.741	387.2	539.542	428.638	542.587	507.034	655.804	768.365	633.969	645.057	744.473	283.154	260.148	290.033	297.151	179.154	255.314	572.412	676.954
P01834	IGKC	Immunoglobulin kappa constant OS=Homo sapiens OX=9606 GN=IGKC PE=1 SV=2	65	6	70	6	2922.9	0.695505	1.61945	0.204334	3.40376	0.000664663	0.0137188	3180.79	1952.03	4690.83	2354.09	2065.69	4567.2	5251.62	2465.46	1924.87	2196.66	1762.15	3043.32	2016.94	4714.08	2427.48	5302.91	2194.55	2290.93	2502.63	5385.3	3753.26	2046.2	2965.27	3775.72	5711.31	1895.27	2072.22	1595.18	1752.6	1649.83	1848.83	2169.67	2930.78
P27105	STOM	Erythrocyte band 7 integral membrane protein OS=Homo sapiens OX=9606 GN=STOM PE=1 SV=3	67	17	253	17	16408.2	0.697113	1.62126	0.214942	3.24325	0.00118173	0.0187801	13429.1	12215.9	15888	15184.1	10205.9	11972.9	11107.1	12066.4	11039	9694.64	21615.2	20611.4	11000.5	37774.3	13809.4	21785.8	12409.5	11269	19372.2	24944.8	21478.8	14674.8	30487	30282.1	37897.3	13880.7	10624.2	14574.2	8459.02	9454.65	10336.8	11317.1	10610.3
Q9Y6F6-7	MRVI1	Isoform 7 of Protein MRVI1 OS=Homo sapiens OX=9606 GN=MRVI1	18	15	32	15	1071.27	0.697896	1.62214	0.221553	3.15002	0.00163258	0.0231225	934.561	1108.57	617.954	756.636	963.926	975.821	1102.46	815.256	958.189	836.598	1834.78	1054.27	771.88	1981.34	811.224	1499	695.479	954.472	811.777	763.133	894.91	1472.93	2054.27	1958.57	2899.35	690.317	581.097	673.448	708.665	623.495	670.077	1039.09	838.374
F6U1T9	PPP3R1	Calcineurin subunit B type 1 OS=Homo sapiens OX=9606 GN=PPP3R1 PE=1 SV=1	55	7	41	7	3661.7	0.701198	1.62585	0.250385	2.80048	0.00510271	0.0495491	8792.01	3174.51	12634.3	3854.02	1503.8	4630.75	6298.15	2148.42	1868.28	1602.77	2724.48	4789.39	4515.94	3623.8	4413.23	4493.96	2612.46	2904.24	3839.12	4714.08	2516.07	2971.75	3216.73	3584.44	3537.63	2701.33	2639.36	1843.47	2856.16	1477.76	2528.68	2578.39	3246.55
Q8NI36	WDR36	WD repeat-containing protein 36 OS=Homo sapiens OX=9606 GN=WDR36 PE=1 SV=1	12	9	13	9	647.231	0.706645	1.632	0.232133	3.04413	0.00233351	0.0299202	573.853	446.768	471.892	753.556	448.939	648.266	561.184	347.567	469.663	670.04	1909.23	703.849	766.951	1045.89	554.234	1472.58	467.811	740.64	568.875	936.619	716.325	601.008	644.624	790.551	546.463	272.82	310.982	309.808	602.121	351.222	363.896	662.9	627.519
Q13588	GRAP	GRB2-related adapter protein OS=Homo sapiens OX=9606 GN=GRAP PE=1 SV=1	47	7	22	7	1841.49	0.709781	1.63556	0.253326	2.80185	0.0050811	0.0495491	2890.49	1699.68	3307.92	985.578	1539.22	2485.51	2851.42	3668.65	2842.5	2409.86	1644.13	1238.01	1195.77	1425.92	1249.86	2103.69	1603.03	1775.79	2409.04	4954.68	2249.18	1149.31	889.687	1233.14	1023.24	1347.57	1295.76	531.727	1278.53	2246	1618.94	798.123	827.276
P01911	HLA-DRB1	HLA class II histocompatibility antigen, DRB1-15 beta chain OS=Homo sapiens OX=9606 GN=HLA-DRB1 PE=1 SV=2	38	9	28	2	1348.71	0.713814	1.64013	0.235077	3.03651	0.00239335	0.0304568	1764	1722.27	2816.37	837.741	556.148	1537.07	1423.81	1403.07	1310.91	1227.77	1364.51	852.451	1440.25	1687.93	2163.27	2065.07	2971.12	1488.08	988.433	1982.7	1300.69	940.346	826.823	859.737	1711.29	1055.11	1715.38	330.682	552.27	847.184	1060.38	743.22	961.456
P01033	TIMP1	Metalloproteinase inhibitor 1 OS=Homo sapiens OX=9606 GN=TIMP1 PE=1 SV=1	30	4	18	4	1474.13	0.715591	1.64216	0.181042	3.95262	7.73012e-05	0.00363423	1949.17	1159.63	2204.97	976.338	1025.19	1171.38	1541.36	956.055	1383.53	1539.95	2049.04	1338.42	1094.24	2318.06	1874.28	2156.53	1464.77	1172.19	1656.15	1121.46	1950.55	1290.78	2232.21	1667.58	3419.27	1243.19	1258.88	770.126	769.268	918.035	970.389	1127.54	875.702
Q96S97	MYADM	Myeloid-associated differentiation marker OS=Homo sapiens OX=9606 GN=MYADM PE=1 SV=2	10	2	8	2	349.225	0.722325	1.64984	0.207	3.48949	0.000483949	0.0116129	244.973	287.699	207.857	432.217	229.734	254.222	448.378	327.875	267.84	285.528	366.775	427.731	390.376	361.622	403.548	337.403	504.196	266.319	418.507	203.433	502.023	485.429	637.165	657.266	704.65	201.515	296.031	179.073	281.511	164.983	202.49	292.815	253.227
P18054	ALOX12	Arachidonate 12-lipoxygenase, 12S-type OS=Homo sapiens OX=9606 GN=ALOX12 PE=1 SV=4	37	19	71	19	3383.49	0.72473	1.65259	0.159429	4.54578	5.47323e-06	0.000644395	3596.47	3154.87	4915.54	2230.9	2618.01	3550.31	4406.05	5240.09	3138.63	3354.96	4492.99	3851.59	2292.97	5866.07	2775.3	4393.35	2402.47	2383.27	3330.18	4677.93	3376.25	3434.07	3598.17	4227.46	6234.55	2456.41	2512.77	1829.19	1420.26	2531.43	2561.94	2424.87	2375.9
P50148	GNAQ	Guanine nucleotide-binding protein G(q) subunit alpha OS=Homo sapiens OX=9606 GN=GNAQ PE=1 SV=4	44	15	85	14	3816.66	0.725576	1.65356	0.182882	3.96746	7.26428e-05	0.0035128	4487.63	3523.08	5734.8	2125.15	3388.58	3007.64	4211.72	4118.62	3462.12	2787.71	4240.6	3521.25	2769.11	7729.39	3258.32	8160.67	3077.16	3221.1	2728.71	3806.37	4429.9	4221.85	4974.79	5254.06	7287.65	3404.05	2924.42	2589.42	1838.62	2058.75	2317.39	2835.62	2453.58
O00194	RAB27B	Ras-related protein Rab-27B OS=Homo sapiens OX=9606 GN=RAB27B PE=1 SV=4	56	11	85	9	4486.89	0.729223	1.65775	0.203682	3.58021	0.000343322	0.00925596	4327.53	3242.26	5309.72	3879.69	2892.74	3683.29	4024.98	4301.75	4079.85	2865.75	5115.78	4130.72	3719.42	9861.23	3990.07	5783.61	3227.89	2958.67	4513.14	6984.89	6136.38	3718.85	7591.64	6558.42	11212.5	3989.99	2650.32	1741.3	2336.15	2691.35	3065.72	4072.97	3408.98
P47897	QARS	Glutamine--tRNA ligase OS=Homo sapiens OX=9606 GN=QARS PE=1 SV=1	32	23	51	1	3322.97	0.731018	1.65981	0.171002	4.2749	1.91226e-05	0.00135637	5329.6	3324.74	8596.11	2786.31	3036.32	4159.46	3697.94	4059.54	3051.87	3264.54	2346.81	3100.55	2240.72	3806.77	2708.21	6210.45	3200.87	3202.63	3205.05	5051.75	4317.79	2890.39	2768.15	2983.13	2594.04	2312.77	2651.32	2158.77	2305.85	2118.46	2098.27	2094.44	1984.45
P01024	C3	Complement C3 OS=Homo sapiens OX=9606 GN=C3 PE=1 SV=2	30	42	116	41	6216.17	0.735334	1.66478	0.178065	4.12958	3.63424e-05	0.00212102	5046.05	4299.77	7800.26	3881.74	6022.86	8955.46	9848.21	7260.5	8982.08	5155.69	7008.66	5813.53	4538.62	11627.1	4980.88	7081.39	3747.68	4068.66	5175.6	7139.78	9977.95	7726.19	6791.46	6589.96	12541	3412.32	4160.38	3053.04	4701.63	4438.35	4221	3792.36	5293.56
Q9BX67	JAM3	Junctional adhesion molecule C OS=Homo sapiens OX=9606 GN=JAM3 PE=1 SV=1	28	7	20	7	1112.04	0.736825	1.6665	0.191768	3.84228	0.000121897	0.00448501	1541.21	804.182	2326.69	682.718	808.856	1049.15	1566.95	1323.31	1120.4	767.119	1201.1	1407.7	1051.85	2230.36	847.348	1111.8	799.437	900.042	1263.93	1018.2	1480.27	810.898	1358.5	1457.99	1856.2	1086.11	799.383	485.586	590.391	548.594	837.352	787.956	775.824
P02763	ORM1	Alpha-1-acid glycoprotein 1 OS=Homo sapiens OX=9606 GN=ORM1 PE=1 SV=1	29	5	25	4	1680.01	0.737574	1.66737	0.18314	4.02739	5.64006e-05	0.00284949	1187.25	1953.01	2165.65	1142.65	1644.51	3502.4	2660.88	1181.53	1947.5	1451.44	1402.64	1405.69	1118.88	1944.53	2311.89	2969.55	1666.45	1469.62	2166.14	3339.61	2393.04	1364.75	1340.39	1260.61	1523.24	1288.66	1048.57	878.888	1305.9	1074.92	1182.66	1063.49	1083.53
O15231-3	ZNF185	Isoform 3 of Zinc finger protein 185 OS=Homo sapiens OX=9606 GN=ZNF185	26	12	26	12	1435.56	0.743596	1.67434	0.264146	2.81509	0.00487638	0.0482648	969.282	1176.32	702.22	1980.4	1108.47	1320.98	819.973	752.241	1138.32	1144.02	2474.82	2031.22	1637.41	2418.75	893.792	2189.05	1196.56	1436.57	1242.9	405.834	1030.83	3417.42	2389.9	2521.22	3373.91	1041.68	932.945	916.241	1193.49	466.609	719.966	1270.9	1059.32
Q9NQ75	CASS4	Cas scaffolding protein family member 4 OS=Homo sapiens OX=9606 GN=CASS4 PE=1 SV=2	34	20	49	20	1191.33	0.744338	1.67521	0.226883	3.28072	0.00103543	0.0178823	1049.33	844.44	1298.64	1253.53	823.214	1021.78	888.225	566.15	848.789	851.826	1716.76	1579.39	1156.34	2678.6	798.839	1493.92	756.814	724.116	1034.7	1779.27	1525.91	1721.66	2105.42	1748.98	2742.27	821.56	836.262	570.179	644.152	584.02	647.578	1160.07	1041.16
P12429	ANXA3	Annexin A3 OS=Homo sapiens OX=9606 GN=ANXA3 PE=1 SV=3	48	14	45	14	3301.32	0.74624	1.67742	0.215148	3.4685	0.000523381	0.0120892	2673.48	2953.58	3722.7	3085.06	2023.58	2688.89	2895.03	2196.66	2328.51	2722.04	6305.98	4211.05	2482.24	6862.15	2354.2	7099.68	2849.49	2698.18	2574.13	2328.64	3207.59	3947.23	5630.07	4709.73	6940.3	1882.87	1839.98	1936.85	2192.46	1522.3	1788.18	3307.38	2983.24
P27338	MAOB	Amine oxidase [flavin-containing] B OS=Homo sapiens OX=9606 GN=MAOB PE=1 SV=3	32	14	45	14	2303.73	0.758699	1.69196	0.232523	3.2629	0.00110277	0.0183722	1501.66	2284.9	1337.96	2579.95	1947.95	2060.18	1844.7	1937.71	1398.62	1913.04	6016.37	3881.71	1846.4	4505.11	1765.91	3691.1	1567.69	1581.39	2136.7	2851.16	3050.83	2004.59	2989.78	3059.44	4177.01	3226.3	1456.23	908.551	1677.34	1254.07	1530.91	1020.78	1016.94
Q96DZ9	CMTM5	CKLF-like MARVEL transmembrane domain-containing protein 5 OS=Homo sapiens OX=9606 GN=CMTM5 PE=1 SV=2	17	3	36	3	1207.91	0.760122	1.69363	0.266347	2.85388	0.00431891	0.0440347	1253.8	1093.84	2494.29	772.036	823.214	939.644	944.154	1837.28	1225.09	658.618	844.308	1286.21	743.292	2576.83	1372.68	1956.33	791.12	636.639	552.05	1554.15	1276.88	1393.41	1830.52	2195.64	2474.57	917.667	561.163	597.644	385.123	358.307	647.578	1539.31	1327.68
P02647	APOA1	Apolipoprotein A-I OS=Homo sapiens OX=9606 GN=APOA1 PE=1 SV=1	70	20	154	19	11435.1	0.761656	1.69544	0.169619	4.4904	7.10896e-06	0.000800136	12937.3	8399.23	21855	8232.65	15242.9	17704.6	17384.4	12283	10273.2	9153.08	11243.8	10452.3	7680.36	18867.1	9453.96	16192.3	8227.23	9306.59	10791.8	13134.4	18943.9	9872.25	9799.35	9385.88	20628.4	6359.6	8047.65	6320.31	8132.54	9062.94	7069.56	7984.28	6938.02
Q96C24	SYTL4	Synaptotagmin-like protein 4 OS=Homo sapiens OX=9606 GN=SYTL4 PE=1 SV=2	36	23	71	23	4589.52	0.762725	1.69669	0.229096	3.32928	0.000870718	0.0162745	5488.74	4664.06	7284.36	1988.61	3937.07	2774.93	4627.87	10911.4	4911.66	2755.35	4925.13	4743.2	2902.19	8112.67	3170.59	4626.08	2567.76	2317.17	3412.2	8484.3	6289.17	4091.48	7513.86	6803.62	8118.41	3256.27	2582.54	4261.51	2241.34	2019.27	3078.44	3640.86	2951.96
P42785	PRCP	Lysosomal Pro-X carboxypeptidase OS=Homo sapiens OX=9606 GN=PRCP PE=1 SV=1	22	9	24	9	1292.15	0.764726	1.69905	0.197919	3.86382	0.000111626	0.00433954	1479.48	1785.11	1308.94	1166.27	1777.57	1408	1882.62	1658.08	1645.71	1419.08	1337.27	1155.68	1194.79	1064.29	1777.26	1512.21	1508.43	1495.86	1056.78	3758.87	1302.68	879.321	555.122	865.841	887.173	643.814	970.821	1286.47	841.601	669.042	767.898	792.023	786.921
Q96FS4	SIPA1	Signal-induced proliferation-associated protein 1 OS=Homo sapiens OX=9606 GN=SIPA1 PE=1 SV=1	30	18	45	18	1874.16	0.764943	1.6993	0.172455	4.43561	9.18105e-06	0.000866572	3315.81	1822.42	3481.14	1022.54	1678.02	1716.98	1962.25	3953.2	2031.44	1660.82	2762.61	1697.87	1771.48	1496.29	1864.99	1917.71	1950.25	2054.74	1913.77	2932.74	1525.91	2717.48	1385.14	1619.76	1790.94	1116.08	1205.05	884.381	1350.86	1442.34	1521.12	1179.39	1101.69
P37840	SNCA	Alpha-synuclein OS=Homo sapiens OX=9606 GN=SNCA PE=1 SV=1	56	8	71	8	5638.29	0.779433	1.71646	0.278542	2.79826	0.00513788	0.0495491	5094.28	2692.39	5880.86	6038.72	2954.96	3915.02	3712.15	2912.47	3165.98	3036.12	4017.27	11536.7	5191.21	13403.8	3030.22	6765.33	3311.06	3158.9	8305.99	8906.66	9208.05	4567.66	11674.6	10617	13729.1	4692.71	2885.55	4543.85	2249.16	1738.9	3144.96	5251.34	4730.61
Q6GMV3	PTRHD1	Putative peptidyl-tRNA hydrolase PTRHD1 OS=Homo sapiens OX=9606 GN=PTRHD1 PE=1 SV=1	39	4	13	4	1681.16	0.793608	1.7334	0.181357	4.37595	1.20905e-05	0.00104939	1703.24	1349.14	1342.64	2035.83	1275.02	1424.62	892.965	661.657	1333.54	1742.67	2069.01	2544.3	2244.66	3140.91	2049.74	3288.66	2144.65	1661.09	1914.83	1394.09	2251.16	2208.01	1974.36	1899.56	2286.52	1089.21	1104.38	1005.23	1061.53	813.782	1104.4	1317.67	1149.11
O75676	RPS6KA4	Ribosomal protein S6 kinase alpha-4 OS=Homo sapiens OX=9606 GN=RPS6KA4 PE=1 SV=1	17	11	18	11	927.504	0.799942	1.74103	0.206077	3.88177	0.000103698	0.00419579	552.635	1374.67	366.091	1174.48	1594.74	854.577	609.529	410.582	1104.37	994.59	1142.09	1080.37	965.097	988.505	1180.71	1382.13	1123.79	803.817	966.351	561.765	1094.33	1244.55	1372.36	1522.09	1391.6	546.673	854.203	397.697	445.726	788.478	709.205	519.543	490.312
Q5T9B7	AK1	Adenylate kinase isoenzyme 1 OS=Homo sapiens OX=9606 GN=AK1 PE=1 SV=1	36	7	24	6	1686.17	0.813037	1.75691	0.257975	3.15161	0.00162372	0.0230937	1041.62	1252.91	1171.3	1792.52	1176.43	1391.38	1551.79	1042.7	1656.08	1208.74	1822.07	1753.1	1154.37	3228.61	1155.94	2483.77	1097.8	932.117	1427.97	3311.73	2723.42	1510.84	5646.05	2484.59	3053.11	1269.03	1194.09	369.133	888.519	1055.69	1179.73	1385.79	1230.83
Q14653	IRF3	Interferon regulatory factor 3 OS=Homo sapiens OX=9606 GN=IRF3 PE=1 SV=1	24	6	14	6	433.246	0.816617	1.76127	0.279675	2.91987	0.00350174	0.0390544	627.863	413.383	555.222	293.62	502.544	449.777	538.433	515.935	436.655	473.977	602.818	279.13	380.518	337.802	492.308	732.733	455.336	369.348	206.099	192.074	511.944	625.048	700.029	639.97	766.597	429.898	559.169	17.5778	210.156	261.139	259.227	227.745	233.05
G3XAH0	43713	HCG2002594, isoform CRA_c OS=Homo sapiens OX=9606 GN=SEPT5 PE=1 SV=1	37	13	40	12	4088.24	0.818973	1.76415	0.251901	3.25117	0.00114933	0.0185835	8017.55	2279.01	11046.4	1886.97	2439.97	3809.42	10644.5	6658.91	3804.46	2772.48	3898.34	3699.98	3069.78	5989.5	3390.42	4973.64	2891.07	2386.18	2620.4	7293.65	4894.22	2804.4	3412.78	5223.54	4289.85	4461.23	2816.78	1929.16	2888.42	1548.62	2119.79	2729.89	2220.53
P02788	LTF	Lactotransferrin OS=Homo sapiens OX=9606 GN=LTF PE=1 SV=6	74	49	330	49	22397.1	0.82106	1.7667	0.273491	3.00215	0.00268084	0.0324094	13025	28674.6	32469.7	19812.2	24779.7	23682.7	29317.1	15456.4	21841.2	17718.9	37718.8	12784.8	12921.8	48250.5	10331.2	103271	17594.9	12988.4	32751.8	19618.4	14151.9	15221.2	25692.3	10427.7	25259	10352.7	13859.6	15517.9	13294.6	11455.7	13417.2	15510	19935.3
P49903	SEPHS1	Selenide, water dikinase 1 OS=Homo sapiens OX=9606 GN=SEPHS1 PE=1 SV=2	38	8	42	8	2342.3	0.825973	1.77273	0.239845	3.44378	0.000573644	0.012609	3686.16	2475.39	3573.83	1172.43	2434.23	2864.89	2762.31	3941.39	3508.33	3005.66	1171.14	1391.63	1296.32	1214.79	3270.7	6552.93	2606.23	3449.51	2610.94	4359.87	2197.59	1721.66	1119.83	1695.05	1393.81	1359.97	1677.51	1573.21	1636.28	1666.03	1606.23	1174.31	1125.9
Q16854	DGUOK	Deoxyguanosine kinase, mitochondrial OS=Homo sapiens OX=9606 GN=DGUOK PE=1 SV=2	13	3	12	2	658.996	0.832208	1.78041	0.269977	3.08251	0.0020526	0.0274626	759.994	503.718	1880.08	421.95	579.122	472.266	919.507	769.964	794.089	552.973	2404.92	945.829	876.375	479.636	501.597	716.473	496.919	654.134	405.889	544.21	602.229	876.547	352.678	381.54	540.932	330.691	368.793	259.272	675.431	660.945	340.419	365.001	312.751
A0A0A0MRJ7	F5	Coagulation factor V OS=Homo sapiens OX=9606 GN=F5 PE=1 SV=1	22	46	184	46	13157.7	0.832418	1.78067	0.258229	3.22356	0.00126606	0.0196588	8299.18	7435.98	8883.55	13719	6767.59	9683.9	8408.28	5688.08	8764.22	9992.54	17385.5	21266.1	10220.8	38530	9215.55	20097.8	8723.11	10368	10938	19450.1	18686.9	16282.7	20604.5	21384.5	37264.6	12884.5	7580.18	6858.62	5920.53	6857.43	9605.09	8376.73	8059.89
Q15080	NCF4	Neutrophil cytosol factor 4 OS=Homo sapiens OX=9606 GN=NCF4 PE=1 SV=2	46	12	34	12	1380.68	0.835326	1.78426	0.233853	3.57202	0.000354243	0.00925596	2227.9	2447.89	2140.37	877.78	1606.22	1424.62	1756.54	2411.31	1567.43	1262.03	1716.76	849.439	1080.44	1364.2	2415.1	2623	2341.13	1610.55	1037.85	840.582	1341.37	928.326	787.4	1058.14	917.04	1281.43	1841.97	741.562	513.171	643.738	532.149	762.538	612.386
P11217	PYGM	Glycogen phosphorylase, muscle form OS=Homo sapiens OX=9606 GN=PYGM PE=1 SV=6	19	14	69	1	236.196	0.836061	1.78517	0.288667	2.89629	0.00377607	0.0405939	263.297	159.069	425.077	153.997	146.456	174.044	281.54	364.305	218.799	205.58	188.834	182.74	170.543	271.758	137.268	306.914	163.214	104.001	191.377	724.925	633.977	256.122	180.068	276.744	429.206	98.1738	163.465	113.157	78.1975	191.3	269.009	119.973	151.331
Q15697	ZNF174	Zinc finger protein 174 OS=Homo sapiens OX=9606 GN=ZNF174 PE=1 SV=1	3	1	6	1	180.816	0.839825	1.78983	0.296417	2.83325	0.00460767	0.0461449	246.902	181.653	518.707	174.529	162.728	182.844	256.893	195.937	160.327	153.233	146.165	76.3089	81.8213	182.976	137.268	459.355	117.472	186.618	157.729	293.274	284.744	261.67	112.942	160.755	169.249	105.408	131.569	16.4792	94.8145	157.898	153.58	118.956	126.109
Q9UIB8	CD84	SLAM family member 5 OS=Homo sapiens OX=9606 GN=CD84 PE=1 SV=1	29	8	27	8	1662.55	0.843637	1.79457	0.217388	3.88078	0.00010412	0.00419579	1974.25	1319.68	2746.15	1423.95	1155.37	1269.15	1998.27	2664.35	1419.36	1417.17	1097.6	1572.37	948.338	2753.31	1462.47	2539.67	1195.52	951.557	1281.81	3221.89	2552.77	1349.96	2221.55	2802.03	3223.47	1295.89	1267.85	450.43	775.133	1176.14	1230.59	1123.47	982.643
Q8IUR7	ARMC8	Armadillo repeat-containing protein 8 OS=Homo sapiens OX=9606 GN=ARMC8 PE=1 SV=2	21	12	20	12	1135.82	0.845449	1.79682	0.236869	3.56928	0.000357969	0.00925596	2179.68	1086.97	1610.42	481.496	1532.52	1234.93	1351.77	826.086	870.481	946.05	1330.92	794.215	615.138	2129.67	1239.54	4182.98	1101.95	999.183	824.395	1049.18	950.47	1196.47	1061.23	939.097	1280.98	650.014	753.533	629.504	636.332	585.032	620.188	879.46	912.022
P09601	HMOX1	Heme oxygenase 1 OS=Homo sapiens OX=9606 GN=HMOX1 PE=1 SV=1	28	7	14	7	573.753	0.85308	1.80635	0.297983	2.86285	0.00419853	0.0433293	730.096	651.986	818.32	329.553	530.303	386.222	546.017	802.456	474.379	373.09	1339.09	331.341	359.816	400.599	893.792	511.185	938.74	454.881	343.849	2362.72	1061.59	404.987	247.195	417.15	375.002	265.586	594.055	446.036	357.754	207.494	221.076	372.119	385.39
B4DPQ0	C1R	Complement C1r subcomponent OS=Homo sapiens OX=9606 GN=C1R PE=1 SV=1	27	15	42	15	2583.98	0.861246	1.81661	0.198438	4.34012	1.42402e-05	0.00114606	1838.26	1685.93	2916.55	2012.22	2659.17	3849.51	3076.08	2324.66	1718.33	2411.76	2360.43	3244.13	1864.14	5739.39	2048.7	2421.78	1937.78	2023.64	2368.03	3001.93	3636.19	3704.06	3214.59	3708.57	6734.55	1969.68	1989.49	1487.52	1601.09	988.887	1291.24	1908.38	1534.5
J3KPM9	STAT1	Signal transducer and activator of transcription OS=Homo sapiens OX=9606 GN=STAT1 PE=1 SV=1	62	40	298	1	330.534	0.86321	1.81908	0.174965	4.93361	8.07239e-07	0.000154649	397.357	331.885	471.892	358.299	280.467	384.266	336.521	449.966	266.897	396.884	606.449	327.325	340.1	464.478	316.852	387.2	283.805	200.225	262.881	458.499	296.65	416.082	318.583	376.453	546.463	191.181	266.129	81.2972	252.187	202.433	208.36	230.795	198.748
Q14258	TRIM25	E3 ubiquitin/ISG15 ligase TRIM25 OS=Homo sapiens OX=9606 GN=TRIM25 PE=1 SV=2	36	21	58	21	4828.26	0.865743	1.82228	0.112761	7.67765	1.62027e-14	5.48462e-11	5784.83	7000.02	6459.49	4584.99	6068.81	4571.11	5313.23	5515.78	5182.33	5620.15	3979.14	4518.29	5057.15	6379.27	5973.75	7353.75	6321.68	6031.06	5174.55	5840.7	5754.41	4342.98	4406.88	4229.5	4068.61	2592.82	3341.06	3412.28	4323.34	2531.43	2317.39	2654.65	2627.11
Q93050-3	ATP6V0A1	Isoform 3 of V-type proton ATPase 116 kDa subunit a isoform 1 OS=Homo sapiens OX=9606 GN=ATP6V0A1	15	9	16	9	630.854	0.878801	1.83885	0.215007	4.08732	4.3638e-05	0.00238249	1044.51	561.651	1396.01	280.274	511.159	477.155	821.869	1133.28	441.37	477.784	946.896	558.26	511.629	670.191	589.325	1060.99	549.938	643.443	391.167	534.916	449.439	765.592	834.282	920.783	1160.4	393.729	513.319	387.809	316.7	425.11	431.393	308.065	309.724
P10909-2	CLU	Isoform 2 of Clusterin OS=Homo sapiens OX=9606 GN=CLU	32	15	110	15	8791.83	0.882256	1.84326	0.205319	4.29701	1.73117e-05	0.00127391	12065.4	4760.29	16343.9	5897.04	10552.5	11395	7877.43	6518.11	6310.28	10306.6	6378.61	10567.8	5489.91	15016	7126.6	11022.5	7120.08	5165.04	9464.77	9087.37	13715.3	10177.4	9977.28	9023.67	25854.1	6185.99	5386.36	5644.66	3897.17	4807.79	4977.16	6362.62	5655.74
O60229-6	KALRN	Isoform 6 of Kalirin OS=Homo sapiens OX=9606 GN=KALRN	14	13	38	13	1646.61	0.888213	1.85088	0.214912	4.13291	3.58198e-05	0.00212102	2566.43	1392.34	2596.34	1288.44	1196.53	1359.11	2936.74	2114.94	1323.17	1007.91	1550.62	1587.43	1617.7	3333.63	1441.83	2212.43	1042.7	993.351	1534.17	3204.33	1785.85	1407.28	1839.04	2107.12	2889.4	1138.82	1115.35	515.248	749.719	630.58	818.765	1729.44	1311.54
C9J2C0	TUBA8	Tubulin alpha chain (Fragment) OS=Homo sapiens OX=9606 GN=TUBA8 PE=1 SV=1	57	26	423	2	4547.8	0.891545	1.85516	0.23144	3.85217	0.000117077	0.00440338	5240.87	3638.95	5663.64	4124.03	2936.77	3588.44	4934.06	3166.5	2751.02	2687.77	4015.46	6341.67	4312.87	9260.33	2987.91	9370.04	2982.55	3309.55	4286.01	4356.78	4625.35	5035.52	7373.22	7397.8	13611.8	4347.55	3162.64	2264.24	2040.96	1987.9	2693.02	3661.2	1920.9
O43592	XPOT	Exportin-T OS=Homo sapiens OX=9606 GN=XPOT PE=1 SV=2	8	7	19	7	1185.33	0.89214	1.85593	0.250423	3.56254	0.000367291	0.00941834	1133.24	1031.98	2000.86	711.464	1001.26	961.155	1334.71	2025.34	1421.25	1216.35	3462.57	1122.54	1142.54	970.099	1275.67	967.492	1141.46	1058.47	1072.56	3652.5	988.171	830.315	1140.08	785.464	915.934	672.749	832.275	422.965	529.788	1244.97	1155.27	464.64	429.78
Q8IUX4	APOBEC3F	DNA dC->dU-editing enzyme APOBEC-3F OS=Homo sapiens OX=9606 GN=APOBEC3F PE=1 SV=3	9	3	9	3	310.253	0.895335	1.86004	0.244022	3.66907	0.00024343	0.00722816	606.645	377.052	665.705	105.744	337.901	591.555	528.006	417.474	182.961	257.927	251.477	264.069	238.563	443.907	248.734	358.744	222.47	171.066	209.253	222.021	320.461	441.047	400.626	462.935	409.294	192.214	176.422	105.467	165.192	219.64	243.575	220.628	179.579
A0A286YEY4	IGHG2	Immunoglobulin heavy constant gamma 2 (Fragment) OS=Homo sapiens OX=9606 GN=IGHG2 PE=1 SV=1	20	7	34	2	1427.88	0.900112	1.86621	0.257114	3.50082	0.000463821	0.0112145	1180.5	687.335	2435.3	749.45	669.101	3293.15	2361.33	2300.04	1841.87	1313.43	984.118	1183.79	746.249	2125.34	1281.86	3474.64	824.387	1351.04	1264.98	2231.57	1371.14	895.964	1165.65	1630.96	2859.53	607.644	639.905	1366.67	566.932	981.802	966.476	813.374	954.394
Q8IWB7	WDFY1	WD repeat and FYVE domain-containing protein 1 OS=Homo sapiens OX=9606 GN=WDFY1 PE=1 SV=1	18	5	7	5	304.434	0.902131	1.86882	0.263951	3.4178	0.0006313	0.013273	388.677	234.676	562.712	193.009	257.494	250.311	417.096	640.98	331.971	196.063	314.119	229.931	350.944	391.937	343.687	298.784	411.674	342.133	134.595	794.113	310.54	147.94	254.653	267.587	512.171	168.446	264.135	104.368	221.885	71.8638	114.451	230.795	292.573
Q9NX76	CMTM6	CKLF-like MARVEL transmembrane domain-containing protein 6 OS=Homo sapiens OX=9606 GN=CMTM6 PE=1 SV=1	9	2	20	2	906.968	0.908075	1.87654	0.271759	3.34147	0.000833351	0.0157592	837.151	731.521	971.872	990.711	756.208	649.244	396.241	306.213	590.38	884.186	3370.88	1019.13	1125.78	1456.23	773.037	840.458	694.439	827.145	552.05	525.622	959.399	1256.57	1005.83	1552.61	2496.7	611.778	715.657	569.08	438.884	451.426	445.088	590.713	537.73
P23469	PTPRE	Receptor-type tyrosine-protein phosphatase epsilon OS=Homo sapiens OX=9606 GN=PTPRE PE=1 SV=1	12	9	14	8	552.373	0.931392	1.90711	0.314049	2.96576	0.00301938	0.0350021	1191.11	470.334	2562.63	327.499	447.024	953.333	1719.57	295.382	366.866	305.515	825.243	507.053	395.305	448.238	478.891	304.882	400.238	353.796	368.034	367.626	370.068	504.847	568.974	643.022	433.631	283.154	337.894	220.821	384.145	273.285	324.767	410.754	384.381
P0DOY2	IGLC2	Immunoglobulin lambda constant 2 OS=Homo sapiens OX=9606 GN=IGLC2 PE=1 SV=1	89	7	61	3	3484.07	0.936098	1.91335	0.263012	3.55914	0.000372065	0.00941834	2844.19	1905.88	4759.18	4096.31	1980.5	5163.64	3604.09	4353.94	2756.68	2149.08	2961.43	4327.52	2922.89	6277.49	2352.14	3025.45	2458.61	4194.04	1853.84	2328.64	2527.97	4710.98	5087.73	6137.2	13721.3	1293.83	1597.77	2430.13	1529.74	1121.48	1736.33	3262.65	3501.8
O43175	PHGDH	D-3-phosphoglycerate dehydrogenase OS=Homo sapiens OX=9606 GN=PHGDH PE=1 SV=4	20	9	20	9	1265.98	0.937993	1.91586	0.222109	4.22312	2.40946e-05	0.0016312	2225.97	1529.81	1748.06	558.494	1401.38	1142.04	1210.53	2588.54	1077.02	1192.56	1158.43	764.093	842.858	1072.96	2312.92	2988.86	1903.47	976.828	1057.83	2067.38	1426.7	887.642	1625.94	1127.32	910.403	650.014	1010.69	893.17	528.811	1033.42	745.399	520.559	597.253
P12318	FCGR2A	Low affinity immunoglobulin gamma Fc region receptor II-a OS=Homo sapiens OX=9606 GN=FCGR2A PE=1 SV=4	28	5	14	5	664.105	0.94972	1.9315	0.241662	3.92995	8.49653e-05	0.00370708	1327.1	862.114	1163.81	337.766	724.62	535.822	624.696	1165.78	812.951	236.988	450.298	796.223	605.28	1301.41	372.585	736.798	685.083	309.086	458.465	1146.25	666.718	816.446	982.385	864.824	817.482	475.368	575.117	214.229	304.97	413.976	497.911	310.099	322.84
V9GYM8	ARHGEF2	Rho guanine nucleotide exchange factor 2 OS=Homo sapiens OX=9606 GN=ARHGEF2 PE=1 SV=1	33	31	74	31	4956.54	0.97659	1.96781	0.166006	5.88285	4.03267e-09	1.51673e-06	12776.2	5143.23	7796.51	5893.96	5188.16	4978.84	6483.95	5319.84	4025.15	5267.04	6039.07	4648.82	5611.16	7045.13	5310.11	5594.58	4765.43	5082.42	3411.15	2617.78	3381.21	4985.59	6887.35	5641.7	6793.18	2308.64	2815.78	3177.18	3440.69	3751.09	2464.12	2428.94	2491.92
Q5JVF3-4	PCID2	Isoform 4 of PCI domain-containing protein 2 OS=Homo sapiens OX=9606 GN=PCID2	22	9	14	9	1244.67	0.980757	1.9735	0.221151	4.43479	9.21613e-06	0.000866572	2182.57	973.07	3539.19	1286.38	1149.63	1735.55	2768.95	666.58	1101.54	1191.6	2136.19	1336.41	1882.88	1456.23	664.667	651.431	824.387	1150.81	1109.36	1134.89	1497.14	1363.83	1337.19	1064.24	1138.28	646.914	768.484	602.038	637.31	947.388	743.443	686.284	699.149
X6R8F3	LCN2	Neutrophil gelatinase-associated lipocalin OS=Homo sapiens OX=9606 GN=LCN2 PE=1 SV=1	55	8	44	8	2591.35	1.01511	2.02105	0.261844	3.87676	0.000105859	0.00421567	2330.13	2777.82	5510.09	1573.84	2485.92	2836.53	5439.31	3264.96	3589.44	1774.08	2413.99	1411.71	1700.5	3977.84	1442.86	11083.5	2499.15	1503.63	2505.78	2832.58	2441.66	1912.13	2335.56	1611.62	2570.81	1025.14	1311.71	1809.41	1584.48	1045.57	1335.26	1583.03	1994.54
P54619-3	PRKAG1	Isoform 3 of 5'-AMP-activated protein kinase subunit gamma-1 OS=Homo sapiens OX=9606 GN=PRKAG1	30	9	20	9	1574.82	1.03318	2.04652	0.192882	5.35652	8.4838e-08	2.39314e-05	2008	2385.05	2028.95	1453.73	2131.74	2558.84	2521.53	1863.86	2070.1	1757.9	1926.47	1779.2	1742.89	2658.03	1746.3	2146.37	1780.8	2064.46	2484.75	1238.15	1606.27	737.853	867.312	705.086	678.101	926.968	950.887	809.676	838.668	963.583	907.783	836.758	792.975
Q7Z4H8	KDELC2	Protein O-glucosyltransferase 3 OS=Homo sapiens OX=9606 GN=KDELC2 PE=1 SV=2	16	6	13	6	571.029	1.03962	2.05569	0.248799	4.17855	2.93369e-05	0.00180555	713.7	487.026	1175.05	386.018	432.666	489.866	708.115	1150.02	816.724	189.4	496.598	641.597	636.826	930.039	507.789	1062.01	611.273	1553.2	517.35	737.317	483.172	387.419	349.482	440.551	402.657	275.92	414.642	168.087	266.849	383.611	316.941	362.968	349.07
F5GZG1	RAP1B	Ras-related protein Rap-1b (Fragment) OS=Homo sapiens OX=9606 GN=RAP1B PE=1 SV=8	88	13	234	1	1115.48	1.07978	2.11372	0.219023	4.92998	8.22359e-07	0.000154649	1711.92	752.141	2197.48	1766.85	758.123	1064.8	1079.71	1721.1	986.482	1472.37	1284.62	1685.82	1007.49	1301.41	1062.02	1249	703.795	1076.94	833.859	2415.38	1366.18	741.551	1139.01	922.818	1670.36	600.411	575.117	266.962	855.285	766.21	1062.34	382.286	330.91
Q93070	ART4	Ecto-ADP-ribosyltransferase 4 OS=Homo sapiens OX=9606 GN=ART4 PE=2 SV=2	2	1	10	1	1155.31	1.08007	2.11414	0.295924	3.64983	0.000262413	0.00765747	2998.51	561.651	1403.5	1176.53	805.027	1502.84	1769.81	322.952	775.227	673.847	1263.74	856.467	887.219	3512.28	724.529	2030.51	406.476	1693.17	711.882	2532.07	1333.44	1849.25	802.317	1382.7	1137.17	265.586	585.084	995.341	627.535	657.908	596.711	750.337	533.694
Q9BX10	GTPBP2	GTP-binding protein 2 OS=Homo sapiens OX=9606 GN=GTPBP2 PE=1 SV=1	19	10	18	10	770.856	1.08611	2.123	0.171768	6.32311	2.56346e-10	1.44622e-07	1002.07	862.114	1222.8	814.128	762.909	598.399	645.551	658.703	786.545	930.822	773.495	669.711	609.223	950.61	896.888	1021.35	742.26	695.929	580.442	881.888	842.326	995.824	1264.74	1067.29	1830.76	418.531	462.486	292.23	387.078	597.178	568.343	298.915	306.698
P20963	CD247	T-cell surface glycoprotein CD3 zeta chain OS=Homo sapiens OX=9606 GN=CD247 PE=1 SV=2	60	14	87	2	7833.23	1.09715	2.13932	0.232723	4.71441	2.42414e-06	0.000341905	24291.8	5168.76	24107.7	5044.93	6870.01	13544.2	14122.5	6134.11	8487.89	9039.82	6969.63	9494.43	9002.31	5881.23	5399.91	8489.95	6909.05	8394.89	9271.29	4967.08	8337.94	6818.2	6082.9	6604.2	5427.02	3919.72	5432.21	2816.84	3746.64	5437.36	4562.39	4035.35	3684.41
Q96S55	WRNIP1	ATPase WRNIP1 OS=Homo sapiens OX=9606 GN=WRNIP1 PE=1 SV=2	10	6	11	6	460.702	1.13687	2.19904	0.278662	4.07976	4.50832e-05	0.00238608	495.732	449.713	614.208	344.952	482.442	500.622	781.107	715.81	425.338	484.446	1121.2	491.992	522.473	410.343	296.21	246.954	362.813	391.703	276.551	70.2206	236.129	802.577	948.29	845.492	954.651	251.118	319.952	126.34	241.435	261.139	229.88	251.129	250.201
A1L0T0	ILVBL	Acetolactate synthase-like protein OS=Homo sapiens OX=9606 GN=ILVBL PE=1 SV=2	12	5	10	5	540.63	1.19637	2.29162	0.275152	4.34804	1.37361e-05	0.00113406	591.214	543.977	1279.91	435.297	562.849	537.777	693.896	924.547	496.07	370.235	838.861	838.394	844.829	960.355	256.991	479.681	283.805	331.441	309.148	195.172	341.296	1693.92	403.822	445.639	995.581	246.985	297.027	288.935	338.204	263.163	309.116	230.795	211.863
P13797	PLS3	Plastin-3 OS=Homo sapiens OX=9606 GN=PLS3 PE=1 SV=4	29	16	159	8	496.686	1.21075	2.31459	0.37271	3.24852	0.00116009	0.0185835	1800.65	416.329	1295.83	135.517	271.852	665.866	566.871	403.689	298.962	202.725	2659.12	286.158	192.231	277.171	464.441	455.29	251.578	473.348	281.809	711.5	596.276	499.299	286.618	487.354	419.25	357.559	330.917	137.326	190.606	305.674	306.181	192.16	170.5
O43324	EEF1E1	Eukaryotic translation elongation factor 1 epsilon-1 OS=Homo sapiens OX=9606 GN=EEF1E1 PE=1 SV=1	26	5	27	5	1653.02	1.23718	2.35737	0.188799	6.55289	5.64345e-11	4.77577e-08	3259.87	1587.74	5460.46	1683.7	1609.1	2112.98	2229.57	1074.21	1434.45	1353.4	1670.46	2010.14	2087.92	1781.04	1452.15	1516.28	1742.34	1954.63	1850.68	1148.31	1560.64	1819.67	2035.09	1826.3	1768.81	751.288	1096.41	718.491	932.505	600.215	686.707	909.962	824.25
Q9Y696	CLIC4	Chloride intracellular channel protein 4 OS=Homo sapiens OX=9606 GN=CLIC4 PE=1 SV=4	54	11	41	11	2370.21	1.27127	2.41373	0.168963	7.52392	5.3157e-14	8.99683e-11	3451.8	2554.92	3404.36	1908.53	2370.09	2293.86	3122.53	3174.38	2434.14	1836.9	1993.66	2268.18	1900.62	3606.47	3155.11	4001.07	2555.29	2207.34	2243.95	1810.25	2079.52	2221.88	3732.42	3999.56	4734.54	1703.06	1478.16	848.127	727.237	1018.24	1105.38	1347.15	928.164
P00738	HP	Haptoglobin OS=Homo sapiens OX=9606 GN=HP PE=1 SV=1	39	15	38	15	3284.68	1.30636	2.47318	0.210015	6.22033	4.96105e-10	2.39902e-07	3216.47	6512.99	4180.55	3151.8	2578.77	5489.24	6110.46	2757.89	3587.55	2401.29	2460.29	2173.8	1783.31	4247.43	2605	8204.37	3843.33	3747.91	2593.06	5269.64	3082.58	3996.24	3245.49	5173.68	3563.07	1626.59	2386.19	1651.21	1091.83	758.113	1543.62	1323.77	2036.92
P24158	PRTN3	Myeloblastin OS=Homo sapiens OX=9606 GN=PRTN3 PE=1 SV=3	13	2	18	2	1178.06	1.34711	2.54402	0.334915	4.02225	5.76447e-05	0.00286952	1411	1370.74	2140.37	440.43	900.749	2249.86	2353.75	4503.6	1064.76	925.111	1005	791.203	576.692	597.65	1932.08	1815.06	1598.87	918.51	2250.26	2385.44	841.334	641.691	466.686	724.417	627.216	731.653	1331.64	432.852	330.384	553.655	564.43	198.26	200.766
B0YIW2	APOC3	Apolipoprotein C-III variant 1 OS=Homo sapiens OX=9606 GN=APOC3 PE=1 SV=1	29	3	17	3	1385.22	1.3539	2.55602	0.310617	4.35874	1.30812e-05	0.001107	1860.44	808.11	4369.68	553.361	1337.24	2097.33	2650.46	882.209	873.31	1658.92	374.037	1063.3	411.078	2075.54	782.326	2670.77	797.358	1965.32	3251.31	2699.36	1768.98	714.737	1484.23	1614.68	1861.74	461.934	519.3	1312.84	678.363	512.156	464.652	680.184	457.02
Q6UUV7	CRTC3	CREB-regulated transcription coactivator 3 OS=Homo sapiens OX=9606 GN=CRTC3 PE=1 SV=2	11	5	14	5	440.563	1.40547	2.64905	0.365651	3.84375	0.000121167	0.00448501	240.15	624.493	178.832	1156	558.063	451.733	429.419	391.874	669.6	191.304	789.836	1331.39	1258.86	371.366	290.018	140.246	121.631	639.555	353.312	186.911	278.791	570.495	512.503	524.999	710.181	60.9711	75.752	202.144	153.463	110.326	133.037	523.609	307.706
O14972	DSCR3	Down syndrome critical region protein 3 OS=Homo sapiens OX=9606 GN=DSCR3 PE=2 SV=1	16	3	5	3	323.297	1.43285	2.69979	0.209002	6.85566	7.09838e-12	8.00934e-09	384.819	386.871	387.625	204.302	323.542	390.133	479.66	433.228	727.129	382.608	330.46	300.215	251.379	332.389	468.57	271.345	359.695	259.515	313.354	673.292	383.958	284.785	349.482	383.575	476.773	146.744	226.259	38.4514	128.048	156.886	140.863	164.708	128.127
Q5TCU3	TPM2	Tropomyosin beta chain OS=Homo sapiens OX=9606 GN=TPM2 PE=1 SV=1	73	35	392	2	1808.92	1.46216	2.7552	0.304885	4.79577	1.6205e-06	0.000238496	1900.95	1638.8	1887.57	1324.37	1706.73	1533.15	1387.79	1994.82	1829.61	1106.9	2501.15	2726.04	1246.05	5189.38	1231.29	7958.43	1086.36	1628.05	1049.42	1152.44	1057.62	998.598	1865.68	3396.21	4085.2	1052.01	455.509	592.151	739.944	345.149	578.125	1591.16	857.542
A0A087WT59	TTR	Transthyretin OS=Homo sapiens OX=9606 GN=TTR PE=1 SV=1	22	3	30	3	3229.46	1.47811	2.78584	0.301396	4.90423	9.3795e-07	0.000158748	5731.78	1791	5897.71	2043.02	2260.01	5593.86	6747.48	1183.5	2171.96	2121.47	4549.28	2271.19	1907.52	10257.5	2742.27	11801	1914.91	3987.98	1504.73	2173.74	4176.91	3101.2	1880.6	4534.73	3246.7	967.271	1826.02	1395.24	1421.24	2087.09	1122.01	1232.26	929.172
P02768	ALB	Serum albumin OS=Homo sapiens OX=9606 GN=ALB PE=1 SV=2	80	57	1418	57	149663	1.56971	2.96846	0.40904	3.83755	0.000124268	0.00451355	374187	64816.7	519358	83557.5	96297.9	391383	448912	107093	62283.2	65789.5	72497	74715.5	71279.1	317432	90216.2	342622	78213.8	202128	126538	300934	111940	69725.2	113345	109779	163233	63363.5	72315.2	67842.5	47409.2	53237.9	48709.2	71033	56692.6
Q8TDG2	ACTRT1	Actin-related protein T1 OS=Homo sapiens OX=9606 GN=ACTRT1 PE=2 SV=2	3	1	16	1	1185.56	1.57818	2.98594	0.477595	3.30444	0.000951666	0.0170444	590.249	542.995	484.064	1352.09	822.257	258.133	313.77	434.212	269.726	910.835	1021.34	2118.58	1007.49	1657.61	4943.72	7474.69	892.999	957.388	296.53	631.986	756.01	1004.15	2799.05	2380.81	1415.94	614.878	589.071	135.129	215.043	261.139	402.046	752.371	817.187
A0A182DWE9	HLA-DPB1	HLA class II histocompatibility antigen, DP beta 1 chain OS=Homo sapiens OX=9606 GN=HLA-DPB1 PE=1 SV=1	19	4	14	3	587.914	1.66821	3.17821	0.347652	4.79851	1.59852e-06	0.000238496	814.004	236.64	853.9	336.739	1433.92	1308.27	1000.08	502.15	264.068	545.359	917.844	399.618	362.774	594.402	575.907	802.856	676.766	2341.47	281.809	325.287	1727.31	461.389	307.928	283.866	272.125	245.951	512.323	121.946	232.638	199.397	184.883	143.357	134.18
P18433	PTPRA	Receptor-type tyrosine-protein phosphatase alpha OS=Homo sapiens OX=9606 GN=PTPRA PE=1 SV=3	10	6	10	5	340.338	1.74452	3.35085	0.282529	6.17468	6.62983e-10	2.80525e-07	419.54	252.35	767.761	175.556	209.632	282.578	566.871	639.011	490.412	195.111	981.394	384.557	294.754	744.898	209.515	707.326	227.668	308.114	254.469	257.131	225.216	333.791	324.976	423.255	576.331	112.642	127.582	60.4236	71.3552	180.166	161.405	134.207	131.154
Q15836	VAMP3	Vesicle-associated membrane protein 3 OS=Homo sapiens OX=9606 GN=VAMP3 PE=1 SV=3	40	3	34	1	1088.78	2.04541	4.12791	0.487978	4.19161	2.76984e-05	0.00176904	4497.28	457.569	8574.57	259.741	653.785	2158.93	3219.22	373.167	260.295	551.07	574.674	437.772	393.334	831.514	676.02	1499	667.41	544.302	628.812	1771.01	1135.01	699.018	635.034	799.708	1046.47	341.025	503.352	108.762	329.407	427.134	343.353	282.647	249.192
Q03181	PPARD	Peroxisome proliferator-activated receptor delta OS=Homo sapiens OX=9606 GN=PPARD PE=1 SV=1	2	1	14	1	3329.89	2.36061	5.13587	0.467681	5.04747	4.47693e-07	9.99267e-05	11237.9	1350.12	16940.4	1009.19	1969.97	6024.08	7857.52	2447.74	1894.69	1901.62	1349.08	1264.12	847.787	6581.73	1954.78	9277.56	1678.92	3644.88	2621.45	12410.5	3435.78	1440.57	1014.35	2027.76	1258.86	568.375	1317.69	847.029	653.927	1070.87	1131.79	508.359	347.052

## Sheet: CD8+T cells
Accession	Name	Description	Coverage.[%]	#.Peptides	#.PSMs	#.Unique.Peptides	baseMean	log2FoldChange	FC	lfcSE	stat	pvalue	padj	I-1	I-2	I-3	I-4	I-5	II-1	II-2	II-3	II-4	II-5	II-6	II-7	II-8	II-9	III-1	III-2	III-3	III-4	III-5	III-6	III-7	III-8	III-9	IV-1	IV-2	N-1	N-2	N-3	N-4	N-5	N-6	N-7	N-8
Q9H477	RBKS	Ribokinase OS=Homo sapiens OX=9606 GN=RBKS PE=1 SV=1	9	3	8	3	633.489	-1.59932	0.330032	0.465383	-3.43657	0.000589121	0.01453	382.547	408.537	187.706	822.882	419.3	607.797	167.416	188.853	192.322	349.199	1036.16	403.491	368.231	603.985	490.784	535.396	320.962	419.433	325.114	30.7934	9.94808	539.307	239.068	520.265	1044.36	291.571	306.521	3469.56	3877.67	324.21	297.703	663.865	1060.17
P04271	S100B	Protein S100-B OS=Homo sapiens OX=9606 GN=S100B PE=1 SV=2	24	3	16	3	1912.99	-1.50473	0.352396	0.319161	-4.71464	2.42133e-06	0.000346942	2989.15	553.913	800.878	610.748	1783.12	1969.1	757.408	1455.58	1448.26	712.13	1580.51	627.146	817.733	414.937	3345.54	1020.44	835.969	1259.31	873.995	2277.75	1190.15	1350.09	854.85	1921.76	1634.61	7254.11	5366.2	1888.51	3407.1	7265.7	2484.49	1348.76	1028.72
Q8N257	HIST3H2BB	Histone H2B type 3-B OS=Homo sapiens OX=9606 GN=HIST3H2BB PE=1 SV=3	84	17	1177	1	3109.69	-1.25297	0.419583	0.425797	-2.94265	0.00325421	0.0464072	3221.12	2650.72	1416.14	4127.24	4040.13	4946.68	598.06	1384.26	1984.85	2671.96	157.654	4273.17	1733.8	2406.25	1016.76	1053.32	1620.54	495.052	1640.62	634.151	397.019	6300.42	1972.57	3617.66	3858.48	1957.24	2597.15	6527.04	13952.1	4177.7	3654.53	5729.46	5805.86
P16104	H2AFX	Histone H2AX OS=Homo sapiens OX=9606 GN=H2AFX PE=1 SV=2	73	14	1322	5	12530.1	-1.13733	0.454601	0.346404	-3.28324	0.0010262	0.0211496	9022.4	9725.3	6292.31	14016.6	8904.66	20920.1	5740.57	6918.26	7672.68	19272.6	1543.82	9548.68	19797.2	6511.99	7572.93	7136.9	11004	5644.19	6329.69	1848.56	3523.43	13128.3	11160.7	20302.5	9133.96	9207.22	13692	50368.4	9476.29	13910	18240	35152.8	20774
H7C2N1	PTMA	Prothymosin alpha (Fragment) OS=Homo sapiens OX=9606 GN=PTMA PE=1 SV=1	10	2	38	2	3291.05	-1.07016	0.476265	0.362745	-2.95018	0.0031759	0.0455061	5429.92	4110.84	3049.17	5291.5	2302.87	3867.42	1818.39	2981.47	1958.28	3394.88	931.054	1469.73	4695.7	4164.88	1597.49	1783.97	2605.45	1141.34	2722.33	137.608	463.038	1399.28	2984.73	4292.19	365.676	3102.85	2598.18	10091.6	4151.13	3265.11	6779.92	7565.86	6090.8
Q9UNZ5	C19orf53	Leydig cell tumor 10 kDa protein homolog OS=Homo sapiens OX=9606 GN=C19orf53 PE=1 SV=1	56	9	39	9	5194.1	-1.0455	0.484479	0.292877	-3.56974	0.000357339	0.0100489	2628.99	2796.09	2256.64	11770	6213.06	4122.41	2378.12	2802.67	1930.65	4498.38	1089.7	7914.63	7000.4	5089.76	2621.1	3460.04	2299.18	3938.23	3257.16	2282.56	1470.51	6773.23	2530.4	8137.72	3962.82	5404.39	8166.31	17153.5	4672.92	6284.07	8467.23	8849.53	9182.87
P49207	RPL34	60S ribosomal protein L34 OS=Homo sapiens OX=9606 GN=RPL34 PE=1 SV=3	43	7	97	7	12190.1	-1.0244	0.491614	0.26718	-3.83413	0.000126011	0.0050119	11626	9835.66	7852.35	21571.5	9929.98	14929.5	11378.3	11029.8	9832.85	7856.97	2249.8	6601	13126.9	17610.6	6246.25	5976.71	10935.8	14224.4	13142	3942.51	4297.57	6640.22	7416.29	7917.92	7495.37	13941.6	13759.3	55632.5	14754.1	12624.2	12090.1	14578	21226.9
Q9BT23	LIMD2	LIM domain-containing protein 2 OS=Homo sapiens OX=9606 GN=LIMD2 PE=1 SV=1	45	7	36	6	4683.13	-1.0167	0.494245	0.288029	-3.52986	0.00041578	0.0111704	3476.49	3365.92	2619.54	9194.77	2929.64	4542.87	2098.76	2726.32	1761.71	3034.89	594.922	4969.69	6187.68	4931.74	3124.59	4011.88	3106.83	3576.27	3249.13	862.214	1699.31	5553.41	4131.43	5219.8	6837.55	4479.02	4850.49	14851.9	8363.14	4544.94	5285.47	7570.86	10790.3
F8W727	RPL32	60S ribosomal protein L32 OS=Homo sapiens OX=9606 GN=RPL32 PE=1 SV=1	44	7	37	7	6870.24	-0.863845	0.549486	0.240792	-3.58752	0.000333841	0.00995094	6136.01	6367.87	3403.73	11156.3	6400.87	7905.53	4848.02	4459.15	3508.54	8765.28	1008.39	6593.7	4642.52	5564.81	6907.14	3902.95	6508.39	6193.69	6403.94	2070.85	2143.36	8595.21	5958.07	7173.82	6659.68	9608.39	10420.7	19263	8464.6	7812.06	7925.23	9355.19	10590.9
P61927	RPL37	60S ribosomal protein L37 OS=Homo sapiens OX=9606 GN=RPL37 PE=1 SV=2	39	6	42	6	4734.23	-0.855673	0.552607	0.280059	-3.05534	0.00224809	0.035791	3791.89	4555.45	1832.22	9653.57	3601.17	8498.76	2669.59	3072.89	2347.17	2764.16	877.511	4567.12	7784.02	6128.08	2280.87	2879.42	2784.82	3128.61	2847.76	2339.33	1267.02	4870.16	4951.09	4317.4	5127.42	4207.09	5254.36	13542	6293.37	4586.97	5517.89	8882.57	9007.98
Q15172	PPP2R5A	Serine/threonine-protein phosphatase 2A 56 kDa regulatory subunit alpha isoform OS=Homo sapiens OX=9606 GN=PPP2R5A PE=1 SV=1	24	10	45	9	6354.29	-0.829039	0.562904	0.15694	-5.28252	1.27422e-07	3.1951e-05	7260.25	6211.89	3779.14	7032.97	5684.57	5948.92	3858.65	5490.81	4290.58	7971.73	3949.29	3792.09	6709.43	4986.03	6676.42	3963.58	5700.74	4159.04	6087.86	3248.7	2902.13	5791.18	8650.95	5623.1	3921.09	8687.15	10172.2	10003	7505.08	12203.9	10219.8	8018.45	9190.73
P16402	HIST1H1D	Histone H1.3 OS=Homo sapiens OX=9606 GN=HIST1H1D PE=1 SV=2	61	32	931	13	167851	-0.79983	0.574417	0.239843	-3.3348	0.0008536	0.0180469	136790	122133	93499.3	323179	124212	266490	94471.3	105440	256247	206841	39770.6	106098	148683	108493	117140	89184.1	131321	141471	125877	158158	50630.3	194819	132854	199837	83705.1	156685	208699	449420	142871	294135	216450	272586	240904
O43665-3	RGS10	Isoform 3 of Regulator of G-protein signaling 10 OS=Homo sapiens OX=9606 GN=RGS10	47	6	42	6	4547.89	-0.759846	0.590559	0.136505	-5.56644	2.60002e-08	9.77934e-06	3547.71	3552.68	5201.53	3207.66	4897.29	2076.29	4985.18	3843.37	4612.53	3727.4	5031.06	3016.14	3358.23	4685.49	3067.89	3035.62	3497.02	4561.33	4364.96	3673.07	2807.17	3882.65	4248.37	3622.7	4834.28	8439	8680.98	4410.08	7286.7	6785.39	6623.65	4962.46	5554.33
Q96CS3	FAF2	FAS-associated factor 2 OS=Homo sapiens OX=9606 GN=FAF2 PE=1 SV=2	20	8	11	8	593.472	-0.751087	0.594156	0.251999	-2.98052	0.0028776	0.0428649	335.746	265.284	439.023	954.109	661.707	304.939	408.456	381.725	387.831	363.912	285.563	468.305	663.217	767.827	447.767	457.296	542.279	414.391	554.901	943.046	474.795	606.721	560.93	388.183	650.864	1445.45	1204.34	372.577	1020.39	932.603	1206.64	353.46	320.31
Q9H0R4	HDHD2	Haloacid dehalogenase-like hydrolase domain-containing protein 2 OS=Homo sapiens OX=9606 GN=HDHD2 PE=1 SV=1	33	7	21	7	2143.03	-0.730633	0.602639	0.200297	-3.64775	0.000264547	0.0085131	1707.22	1654.31	2814.54	1306.35	1214.22	1653.75	1967.65	2510.34	3098.4	1670.46	1301.89	1223.25	2496.34	2263.73	1570.12	1533.23	1332.1	1396.43	1680.76	3366.1	2532.24	1546.86	1707.63	1972.17	671.732	2422.52	2750.41	5803.24	2804.14	2483.61	3066.05	2762.6	2435.73
P62917	RPL8	60S ribosomal protein L8 OS=Homo sapiens OX=9606 GN=RPL8 PE=1 SV=2	60	17	105	17	13332.8	-0.711897	0.610517	0.20206	-3.52319	0.000426382	0.0113037	10595.3	13250.4	7328.86	18793.1	7254.76	17989.3	6328.55	8665.16	9110.31	14727.2	3642.91	11922.2	10745.9	9427.21	13699.9	7141.01	14453.8	11279.3	11403.1	7443.33	6552.17	20157.5	14674.2	13478.5	18609.8	16856.3	17613.6	26087.9	15675.9	19932.9	17901.7	16406.4	20832.9
P46782	RPS5	40S ribosomal protein S5 OS=Homo sapiens OX=9606 GN=RPS5 PE=1 SV=4	45	12	114	12	10670.9	-0.711368	0.610741	0.161653	-4.40058	1.07962e-05	0.00108286	12593.5	11170.6	9713.77	11850.9	6326.62	13246.7	8360.74	8969.53	8990.24	8049.22	3279.01	12373.1	12006.1	9002.58	8912.32	7816.17	12811.2	9980.68	9645.05	6476.23	5060.86	10118.4	7578.77	7782.81	8955.1	13287.1	14519.4	22254.3	14790.8	11774.6	13227.5	14739.2	16477.3
P23527	HIST1H2BO	Histone H2B type 1-O OS=Homo sapiens OX=9606 GN=HIST1H2BO PE=1 SV=3	84	21	1279	3	152225	-0.708605	0.611912	0.177351	-3.9955	6.4557e-05	0.00340735	135246	123029	112113	193844	77643.6	223733	85433.8	118815	210955	164554	59505.1	109265	117263	111362	123767	90769.7	169592	122262	122204	241476	91972.7	155845	116357	121966	99515.7	160491	210132	304137	155168	233826	213243	219173	228779
Q92522	H1FX	Histone H1x OS=Homo sapiens OX=9606 GN=H1FX PE=1 SV=1	52	15	222	15	25417.2	-0.702967	0.614308	0.199592	-3.52203	0.000428258	0.0113037	26122	20953.2	16247	40220.6	20289.1	29479.2	17878.3	18646.3	19538.2	28372.4	7071.64	29286	30484.9	18599.4	19943.2	14513.2	18304.3	17998.3	18124.1	15931.7	11621.2	35950.5	18181.6	34282.1	23451	24060.8	26751.2	64572.3	27318.6	31203.2	34540.5	39377.3	39454.1
P62308	SNRPG	Small nuclear ribonucleoprotein G OS=Homo sapiens OX=9606 GN=SNRPG PE=1 SV=1	78	5	48	5	5279.13	-0.700207	0.615484	0.145248	-4.82077	1.43008e-06	0.000253124	4306.7	4787.84	3520.52	6015.72	4702.93	5866.7	3315.05	4577.69	4942.99	5272.31	4108.93	5189.7	4734.83	5027.72	5835.63	3807.38	4766.18	6350.98	3536.12	2631.87	2415.57	4069.4	5863.9	4572.49	4400.04	6994.59	8407.59	8942.93	9293.66	8570.55	7816.44	4732.16	4834.12
P46778	RPL21	60S ribosomal protein L21 OS=Homo sapiens OX=9606 GN=RPL21 PE=1 SV=2	47	10	115	10	12211.6	-0.689627	0.620014	0.177534	-3.88448	0.000102549	0.004409	12959.8	10527.5	10345.7	15574.6	7759.23	16401.2	5906.98	11486.9	12961	13641.3	4206.1	7932.89	11566.7	11049.1	12523.8	7341.4	12585.7	10123.9	11761.3	5058.77	5275.2	11645.2	13304	10001	13860.9	14121.5	17631.2	23457.4	16202.6	16883.9	16253	16464.4	16169.7
Q9NQZ2	UTP3	Something about silencing protein 10 OS=Homo sapiens OX=9606 GN=UTP3 PE=1 SV=1	11	3	10	3	835.352	-0.666255	0.63014	0.213021	-3.12764	0.00176213	0.0304155	829.19	667.454	1039.68	367.041	449.874	559.923	622.265	948.285	915.919	707.225	468.006	695.611	496.66	545.817	884.779	670.016	931.419	926.583	712.441	516.751	624.016	977.495	880.723	889.291	955.926	1821.8	1813.24	557.265	1173.06	1341.87	1465.77	522.681	588.545
H3BN98	4	Uncharacterized protein (Fragment) OS=Homo sapiens OX=9606 PE=4 SV=2	40	10	112	3	11094.5	-0.633614	0.64456	0.192263	-3.29556	0.000982262	0.0205252	5956.94	9120.46	7610.42	22125.1	7534.29	11976.9	6290.22	6081.48	7265.72	11599.1	7866.86	8883.19	11235.6	10978.4	9989.7	8738.98	12265.8	14044.9	10804	7263.38	5663.17	9516.22	7205.16	13452.3	11187.9	13123.8	13508.7	29728.3	9840.58	10231.6	12434.3	15116.7	17479.5
Q9P016	THYN1	Thymocyte nuclear protein 1 OS=Homo sapiens OX=9606 GN=THYN1 PE=1 SV=1	61	15	91	15	11216.7	-0.631401	0.645549	0.160575	-3.93212	8.41996e-05	0.00393763	10779.5	9847.33	7121.34	19468	7721.01	11277.6	7147.47	7671.67	6335.99	11614.8	12203.8	8613.89	12698.4	10962.9	9295.56	7777.12	7650.64	10677.4	8024.5	5584.18	6938.33	12305.7	11507.4	11633.4	12618.8	10894.6	14277.1	21182.5	12307.5	13699.9	13445.1	18280.8	18587.8
Q14011	CIRBP	Cold-inducible RNA-binding protein OS=Homo sapiens OX=9606 GN=CIRBP PE=1 SV=1	67	12	62	12	6489.58	-0.625978	0.647981	0.141361	-4.42822	9.50128e-06	0.00102105	5902	5323.72	6945.11	6872.15	4645.05	6193.5	5441.04	6284.4	5303.19	5329.2	2591.88	8284.35	7055.58	6820.28	3831.44	4786.71	5317.9	6173.53	4854.63	6731.23	5579.97	6136.44	3664.68	6109.09	7181.37	8186.72	11173.5	11822.1	6562.96	8827.71	10019	7659.98	6545.72
P14174	MIF	Macrophage migration inhibitory factor OS=Homo sapiens OX=9606 GN=MIF PE=1 SV=4	37	4	102	4	4165.58	-0.612143	0.654224	0.181828	-3.36661	0.000760977	0.0168366	3221.12	3991.99	2108.56	7896.31	4230.12	5250.58	1450.27	2217.02	2572.44	4875.05	3155.07	3385.86	5184.33	3084.88	3155.88	3375.77	3599.81	4772.06	3552.17	4337.05	2402.91	3038.16	3686.41	3931.23	3836.62	5245.17	6454.55	7236.97	5522.28	4758.08	5956.04	5802.56	4176.8
P18077	RPL35A	60S ribosomal protein L35a OS=Homo sapiens OX=9606 GN=RPL35A PE=1 SV=2	55	11	73	11	10288.9	-0.595199	0.661953	0.149704	-3.97583	7.01332e-05	0.00346758	11575.1	8415.86	7644.84	12544.5	6214.15	14428.9	7644.68	8950.45	9700.03	11138.1	11768.6	6855.7	8303.76	8243.48	11957.7	7229.39	11855.7	12655.6	6573.52	5674.64	9408.17	7469.22	7651.21	10106.9	4876.02	12165.3	13078.9	17781.2	11627.2	13018.4	14013.8	12967.9	15994.9
O76021	RSL1D1	Ribosomal L1 domain-containing protein 1 OS=Homo sapiens OX=9606 GN=RSL1D1 PE=1 SV=3	34	17	62	17	6573.11	-0.588439	0.665062	0.17983	-3.27219	0.00106717	0.0216968	6680.32	5404.36	4499.72	10076.8	5674.74	7138.5	4610	5662.59	3391.66	5354.71	4972.56	5991.2	7733.85	7923.55	4797.36	4188.63	5404.95	4609.73	4518.48	4230.24	3420.33	8763.74	5545.14	6611.2	9243.27	6432.13	5887.07	15063.2	10696.7	5669.67	6337.81	9410.26	10968.2
Q00059	TFAM	Transcription factor A, mitochondrial OS=Homo sapiens OX=9606 GN=TFAM PE=1 SV=1	50	18	91	18	12848.7	-0.587233	0.665618	0.123171	-4.76762	1.86418e-06	0.000295227	14550	11278.8	11529.3	11568.7	8844.6	11688.7	10574.5	12988.7	14694	11351.9	6134.64	12448	9867.99	10304.6	12557	8846.88	11589.2	17499.2	12314.2	7282.63	9191.12	12935.2	12080.7	10518.2	13705.9	14826.7	17690.2	17577.3	22470.8	17391.3	17017.5	14991.5	15696.2
A0A024R4M0	RPS9	40S ribosomal protein S9 OS=Homo sapiens OX=9606 GN=RPS9 PE=1 SV=1	58	17	157	17	20764.9	-0.581304	0.668359	0.130141	-4.46672	7.94275e-06	0.00095599	17517.8	23525.4	14853.8	23486.7	16288.3	23531.3	14797.2	14386	16817	19387.4	10877.2	16246.4	20025.9	20146.7	24542.1	15515.2	28365.3	21264	19707.5	12480	13310.5	19145.4	19299.3	20284.3	17580.3	33745.7	34688.7	22432.6	24586	23562.2	25269.2	25050.6	32524.2
O75531	BANF1	Barrier-to-autointegration factor OS=Homo sapiens OX=9606 GN=BANF1 PE=1 SV=1	80	10	66	10	8379.87	-0.581079	0.668464	0.165779	-3.50513	0.000456382	0.0118384	8322.42	7573.32	9618.87	9285.54	5542.62	6812.74	7429.86	10957.5	6799.26	5491.05	7367.12	3860.55	7822.15	6464.48	8675.72	7427.72	10472.2	10521.1	8635.59	4406.34	5080.76	6199.3	9038.02	5646.29	7560.96	12440.3	10268.5	20775.7	12140.3	7576.9	9888.49	7706.04	8727.95
P02647	APOA1	Apolipoprotein A-I OS=Homo sapiens OX=9606 GN=APOA1 PE=1 SV=1	63	18	194	17	18392.9	0.582405	1.49734	0.200907	2.89887	0.00374505	0.0494248	35764	19929.2	28079.7	14047.2	26918.2	14604.8	17533.3	23026.1	7199.84	14555.5	33603.2	16842.6	12802.8	18303.8	22278.8	21968.7	11130.9	15965.7	14065.2	22848.7	34030.6	13035.4	23950.3	20578.7	17027.8	15760.3	17844.5	8395.27	18856.9	15696.2	11074.4	9688.62	9559.18
Q00169	PITPNA	Phosphatidylinositol transfer protein alpha isoform OS=Homo sapiens OX=9606 GN=PITPNA PE=1 SV=2	46	11	29	9	2782.25	0.5973	1.51288	0.202379	2.95139	0.00316344	0.0455061	3162.11	2738.79	2518.38	3272.78	3559.68	2637.26	2603.02	3268.77	1464.2	2280.58	5309.68	2430.07	1923.43	1912.78	3099.17	4146.5	1820.88	2617.42	2171.44	5834.38	5135.02	2220.09	2043.98	5534.37	2079.79	2182.64	1783.21	1619.48	1776.02	1610.04	2127.44	2335.04	2595.88
Q9H910-3	JPT2	Isoform 3 of Jupiter microtubule associated homolog 2 OS=Homo sapiens OX=9606 GN=JPT2	51	8	22	8	1200.29	0.602205	1.51803	0.139228	4.32532	1.52307e-05	0.00147836	1210.72	1224.55	1335.84	1105.07	1466.46	941.878	1696.35	1607.26	1269.75	1098.6	1016.33	1904.26	1022.42	1109.08	1487.02	1621.6	1414.96	1286.53	1055.62	815.062	1254.36	1260.81	1698.31	1024.4	1786.65	940.884	909.209	539.116	1055.18	928.601	793.216	843.098	886.256
P04114	APOB	Apolipoprotein B-100 OS=Homo sapiens OX=9606 GN=APOB PE=1 SV=2	7	25	36	25	3041.43	0.603436	1.51933	0.20189	2.98894	0.00279948	0.041962	3908.89	2040.56	3110.7	2490.35	4722.58	1475.78	4361.91	3297.9	2770.07	3744.08	2148.66	5854.27	3253.88	3634.58	2429.48	2927.72	1595.37	2223.2	2698.25	3676.92	4428.7	3310.55	4818.62	3236.54	4745.84	1151.81	1839.13	3032.93	1862.98	1520.98	1768.42	2785.63	3499.83
A0A0A0MS08	IGHG1	Immunoglobulin heavy constant gamma 1 (Fragment) OS=Homo sapiens OX=9606 GN=IGHG1 PE=1 SV=1	35	10	125	5	15243.6	0.605545	1.52155	0.14495	4.17763	2.94567e-05	0.00221588	11638.2	19107.9	27209	12018.6	19698.3	13623.4	28930.8	22025.5	13074.7	15750.2	18163	12932.7	17433.3	12036.1	14167.2	20803.4	14295.4	18659.7	14582	12186.5	14869.7	12428.7	17441.6	12693.1	19858.8	11261.7	13916.7	9776.69	8244.29	9427.1	10641.2	12132.8	12010.6
Q96FS4	SIPA1	Signal-induced proliferation-associated protein 1 OS=Homo sapiens OX=9606 GN=SIPA1 PE=1 SV=1	28	19	66	19	4710.44	0.610668	1.52697	0.193581	3.15459	0.00160724	0.029489	4075.75	3509.17	5689.57	4418.3	4664.71	3580.18	3958.49	4817.77	5599.64	4556.26	5710.26	6655.78	4473.96	4253.1	3926.27	5120.69	3408.91	4135.85	4021.78	5196.38	2945.54	9021.55	4917.97	4928.41	14926.2	2571.4	2651	4079.14	3126.88	2871.86	3423.09	4588.98	3619.7
P60510	PPP4C	Serine/threonine-protein phosphatase 4 catalytic subunit OS=Homo sapiens OX=9606 GN=PPP4C PE=1 SV=1	32	6	27	5	1425.7	0.61476	1.5313	0.200444	3.06699	0.00216224	0.0347924	1172.06	1158.76	2029.31	835.708	1044.97	1087.58	2049.34	1708.72	1430.19	1393.85	2825.88	1826.66	1085.63	1128.47	1520.26	1428.41	1529.29	1522.46	1120.84	2677.1	2763.76	1731.8	1217.07	1467.03	1160.63	1083.57	1230.23	467.59	863.853	1324.86	1482.58	871.135	808.635
Q8WUH1	CHURC1	Protein Churchill OS=Homo sapiens OX=9606 GN=CHURC1 PE=1 SV=2	34	4	10	4	773.267	0.61642	1.53307	0.183841	3.353	0.000799395	0.0173049	1078.46	677.004	1066.79	606.801	917.218	979.345	992.397	971.39	432.458	925.965	1043.1	1372.05	496.66	562.298	950.282	712.149	662.901	968.93	691.369	969.991	949.589	631.318	1130.14	711.836	611.117	428.05	440.107	371.51	848.392	773.501	636.946	464.605	443.128
O95163	ELP1	Elongator complex protein 1 OS=Homo sapiens OX=9606 GN=ELP1 PE=1 SV=3	14	13	26	13	1382.96	0.620337	1.53723	0.212665	2.91697	0.0035345	0.0481285	1318.56	1258.51	1609.05	853.468	1189.11	1165.64	1332.27	1500.78	1078.49	1668.5	1269.17	1488.9	1072.59	1125.56	1332.55	1110.87	1208.33	1223.01	781.678	1810.07	3969.28	1682.6	3155.49	1122.2	2447.45	765.114	958.915	1078.23	738.237	1104.71	961.354	1163.52	1093.57
P18085	ARF4	ADP-ribosylation factor 4 OS=Homo sapiens OX=9606 GN=ARF4 PE=1 SV=3	55	8	94	4	3003.29	0.621023	1.53796	0.185209	3.35308	0.000799168	0.0173049	2626.96	3807.35	3391.22	2063.12	3463.59	2672.64	2965.09	2508.34	2948.58	2738.66	3848.16	2326.92	2735.14	3297.2	3156.85	3217.52	3243.18	2592.22	2488.53	7792.64	6597.39	2814.97	3581.88	2507.56	2653.14	2907.43	2397.29	1166.84	1544.11	2549.65	2280.74	2347.06	1876.66
P02787	TF	Serotransferrin OS=Homo sapiens OX=9606 GN=TF PE=1 SV=3	37	22	57	22	8143.44	0.62753	1.54492	0.199323	3.14831	0.00164215	0.0297664	6794.27	6966.35	12520	5384.25	10441	5188.13	13731.2	12575.8	10075.1	8052.17	7981.88	7180.68	6170.63	7493.1	5098.48	9274.38	4091.74	9906.07	3685.63	9677.77	8171.9	8130.6	14285.1	11366.2	18379.2	6207.76	5473.89	7678.94	5029.48	4855.14	5657.35	5953.76	5255.63
Q9H0N0	RAB6C	Ras-related protein Rab-6C OS=Homo sapiens OX=9606 GN=RAB6C PE=1 SV=2	16	4	36	2	1664.97	0.628695	1.54617	0.209218	3.00498	0.00265602	0.0403634	1583.09	1108.89	1750.88	1225.44	2243.91	1033.46	1481.54	1728.81	1038.11	2239.38	3163	1149.31	1575.27	2356.8	1413.69	1986.41	1277.55	1282.5	1048.59	2179.59	2128.89	1936.77	4441.91	2137.52	2011.22	1041.18	1537.78	705.655	1404	1240.8	1367.85	1249.63	874.465
Q13162	PRDX4	Peroxiredoxin-4 OS=Homo sapiens OX=9606 GN=PRDX4 PE=1 SV=1	33	8	51	6	2123.92	0.636143	1.55417	0.160345	3.96734	7.2679e-05	0.00352728	2018.54	2576.44	2190.94	1763.18	2951.48	2099.19	2380.14	1797.12	1841.4	2578.77	3334.54	1867.74	1707.71	2001.97	2374.73	5130.97	2119.82	2074.98	2038.99	1476.16	2234.7	2471.52	2193.01	2451.1	2447.45	1903.48	1410.41	917.032	7827.82	1293.84	1303.56	1696.21	1362.79
O94919	ENDOD1	Endonuclease domain-containing 1 protein OS=Homo sapiens OX=9606 GN=ENDOD1 PE=1 SV=2	37	11	90	11	5204.74	0.638039	1.55621	0.199074	3.20503	0.00135049	0.0258829	3499.89	7001.37	6351.75	2807.07	10532.7	3267.95	3937.31	4098.52	4176.89	5557.75	9639.73	6399.26	4559.24	7129.55	4129.62	5700.27	3360.66	2782.78	4004.72	7564.58	7479.15	5563.43	7901.67	5549.5	9466.85	3978.59	4354.47	3420.45	3410	3542.29	3272.76	4493.85	2821.87
P16298-4	PPP3CB	Isoform 4 of Serine/threonine-protein phosphatase 2B catalytic subunit beta isoform OS=Homo sapiens OX=9606 GN=PPP3CB	27	13	55	7	1523.31	0.638693	1.55692	0.220672	2.89432	0.00379984	0.049683	1480.33	1418.74	1426.56	1366.54	1408.58	1334.24	1357.49	1381.24	1469.51	1387.97	3397.01	1431.39	1077.6	1203.12	2026.68	2927.72	1045.75	1202.84	1596.47	4109.95	3152.64	1307.27	1051.49	1174.63	962.882	1051.51	1097.68	741.952	1091.89	1288.83	978.167	1089.42	1231.13
Q6GMV3	PTRHD1	Putative peptidyl-tRNA hydrolase PTRHD1 OS=Homo sapiens OX=9606 GN=PTRHD1 PE=1 SV=1	21	3	15	3	1855.39	0.657409	1.57725	0.203934	3.22364	0.00126572	0.0248926	1698.06	1642.64	1531.89	1329.04	2582.41	1470.58	1506.75	1949.81	1027.49	1555.7	1260.24	1891.48	2256.54	2311.24	1446.93	997.831	2118.77	1742.26	2440.36	1773.5	3356.12	3132.9	2936.09	2709.21	4233.1	1405.12	1017.94	717.398	1333.46	1376.89	1351.04	1605.09	1520
O43150	ASAP2	Arf-GAP with SH3 domain, ANK repeat and PH domain-containing protein 2 OS=Homo sapiens OX=9606 GN=ASAP2 PE=1 SV=3	7	6	7	6	680.428	0.659939	1.58002	0.207268	3.18399	0.00145261	0.0273181	511.758	811.768	480.735	704.481	1210.95	667.12	693.871	599.71	745.911	801.391	622.685	731.213	853.854	557.45	568.018	752.227	461.514	365.995	619.121	1380.89	817.551	675.045	1298.83	699.737	1040.39	625.532	472.209	542.319	329.501	232.15	331.331	683.891	564.964
O00154	ACOT7	Cytosolic acyl coenzyme A thioester hydrolase OS=Homo sapiens OX=9606 GN=ACOT7 PE=1 SV=3	18	5	15	5	1590.48	0.675233	1.59685	0.230249	2.93261	0.00336121	0.0472612	1251.42	1450.57	1591.33	1065.6	1252.44	1157.31	1976.72	1376.22	1481.2	1437.01	3720.25	1211.39	1007.37	1021.83	2086.32	4188.63	2668.39	1744.28	1173.02	1514.65	2779.13	1103.21	2891.59	1136.32	1437.86	1213.84	1323.43	591.427	1161.47	1181.76	1073.12	1111.45	1105.36
P53582	METAP1	Methionine aminopeptidase 1 OS=Homo sapiens OX=9606 GN=METAP1 PE=1 SV=2	35	9	27	9	2674.19	0.680894	1.60313	0.182443	3.73209	0.000189894	0.00688423	2534.37	2168.96	3572.66	2402.54	2212.24	1751.58	3492.55	2947.32	3029.33	2918.16	5471.3	3300.05	1934.47	2494.47	3212.58	5382.74	2196.39	3052.99	1895.49	2271.97	3861.66	2768.5	3139.97	2109.29	3442.13	2245.71	1865.02	2393.46	1599.19	1260.82	1079.05	1442.88	2798.29
Q8NEU8-3	APPL2	Isoform 3 of DCC-interacting protein 13-beta OS=Homo sapiens OX=9606 GN=APPL2	29	12	21	12	1408.77	0.681226	1.6035	0.220332	3.09181	0.00198941	0.0325333	1161.88	1740.26	1614.27	928.455	1721.97	1190.62	1471.45	1330.01	1697.96	1378.16	2047.52	1070.8	1522.09	1534.68	1223.05	2115.89	939.81	1397.44	1094.75	3726.96	917.936	1682.6	1537.9	1364.18	2345.1	851.965	1117.35	272.227	1711.28	1276.83	808.051	847.103	848.919
Q14149	MORC3	MORC family CW-type zinc finger protein 3 OS=Homo sapiens OX=9606 GN=MORC3 PE=1 SV=3	14	9	17	9	1433.42	0.688393	1.61149	0.19203	3.58481	0.00033732	0.00995094	1320.6	1304.14	1498.52	1116.91	1505.77	1318.63	1706.44	1611.28	1644.83	1448.78	1316.76	1279.85	1441.82	1581.22	1265.09	1670.93	1267.06	1690.84	1207.14	7990.87	4788.64	2098.93	1100.13	1278.48	1627.66	882.983	998.266	713.128	659.002	1318.85	1444.01	958.248	862.675
P08311	CTSG	Cathepsin G OS=Homo sapiens OX=9606 GN=CTSG PE=1 SV=2	54	15	131	15	16781.3	0.694769	1.61863	0.222716	3.11953	0.00181142	0.0306212	13300.6	38713.4	21950.1	9556.87	26745.6	19029.1	17163.2	16331.8	21254.2	30402.8	9326.4	22801.8	15487.8	13966.3	14982.6	25511	18355.7	9032.93	19295.1	18502	5305.94	13387.9	28810.3	13381.7	19777.3	13500.1	9937.09	21050.1	7960.2	8368.42	8445.47	10524.7	11624.5
P12429	ANXA3	Annexin A3 OS=Homo sapiens OX=9606 GN=ANXA3 PE=1 SV=3	44	14	40	14	4418.8	0.69749	1.62168	0.224205	3.11095	0.00186487	0.0311744	3382.89	5005.37	5573.82	2934.35	10700.9	3093.11	4315.51	3764.01	3050.58	2581.72	4065.3	5925.48	6656.25	4205.6	2360.06	8483.1	2793.21	1616.23	4980.06	4422.7	6704.1	6102.74	8057.94	5539.42	5474.22	2830.92	2741.09	2074.26	2947.15	3533.29	2749.55	4390.72	2764.88
Q15650	TRIP4	Activating signal cointegrator 1 OS=Homo sapiens OX=9606 GN=TRIP4 PE=1 SV=4	15	6	11	6	494.793	0.699479	1.62392	0.219181	3.19133	0.00141618	0.0269701	644.021	546.485	452.579	370.001	399.645	394.444	413.499	543.456	466.46	498.295	1375.26	509.385	384.285	387.792	560.197	623.773	528.643	444.639	438.503	936.31	1058.11	357.109	619.921	398.265	289.163	246.077	346.908	291.443	372.017	413.267	326.385	372.485	319.327
Q96N66	MBOAT7	Lysophospholipid acyltransferase 7 OS=Homo sapiens OX=9606 GN=MBOAT7 PE=1 SV=2	13	5	17	5	1163.6	0.713021	1.63923	0.219799	3.24396	0.00117879	0.0236464	1632.94	1495.14	972.941	1449.42	1486.11	1735.97	953.064	1305.9	1523.7	2040.26	905.274	1443.26	1962.56	1234.15	1026.54	1374.97	993.303	946.748	1384.74	399.351	560.71	1856.6	786.544	1798.75	858.545	1047.38	600.616	319.2	717.945	990.641	972.233	850.107	773.263
P51151	RAB9A	Ras-related protein Rab-9A OS=Homo sapiens OX=9606 GN=RAB9A PE=1 SV=1	20	4	7	4	359.329	0.721093	1.64843	0.20376	3.53894	0.000401742	0.0110444	312.345	369.275	358.726	219.04	400.737	223.761	398.371	457.066	378.268	315.848	571.126	746.732	292.979	344.165	340.224	396.666	275.859	339.781	340.166	278.102	652.956	644.982	276.325	323.654	672.725	277.095	222.642	234.863	269.592	228.148	210.667	241.314	243.671
Q9BT09	CNPY3	Protein canopy homolog 3 OS=Homo sapiens OX=9606 GN=CNPY3 PE=1 SV=1	22	5	33	5	2219.87	0.727553	1.65583	0.189813	3.833	0.000126588	0.0050119	2767.36	2819.44	2785.34	1860.86	2426.26	1969.1	3055.86	3046.77	2402.43	2381.61	2340.03	4578.07	2072.93	2464.41	3014.12	3317.2	2852.99	2173.79	2592.88	642.811	2874.09	1690.8	1712.8	1795.72	1753.86	2012.04	1859.84	886.072	1545.08	1870.21	1174.99	1248.63	1267.48
Q9NZK5	ADA2	Adenosine deaminase 2 OS=Homo sapiens OX=9606 GN=ADA2 PE=1 SV=2	22	9	26	9	3054.34	0.737929	1.66778	0.178665	4.13023	3.62398e-05	0.00242756	4693.32	2812.01	4898.08	2873.18	2044.09	3059.8	5272.61	5236.66	1712.83	2944.65	4727.65	2601.7	2721.1	3159.53	2538.97	3622.4	2263.51	2456.1	2582.85	4875.93	4987.61	3647.61	2267.52	2586.2	3980.71	2155.76	1817.38	2810.88	1534.45	2127.38	2141.29	1840.4	1799.04
P16109	SELP	P-selectin OS=Homo sapiens OX=9606 GN=SELP PE=1 SV=3	31	21	114	2	11407.6	0.740752	1.67105	0.189921	3.90032	9.60646e-05	0.00425086	10203.6	18488.2	13667.1	5884.49	25671.2	7353.93	16580.3	13405.6	8311.27	8805.49	16042.1	10450.6	11494.4	13846.1	8222.09	15126.7	7693.64	15015.9	10667.6	10175.3	13320.5	8627.1	19524.9	14927.4	12441.9	11013.5	9175.97	5504.32	5552.23	6398.14	5775.04	9861.85	7221.71
Q9BRA2	TXNDC17	Thioredoxin domain-containing protein 17 OS=Homo sapiens OX=9606 GN=TXNDC17 PE=1 SV=1	37	4	30	4	2094.89	0.74754	1.67893	0.181441	4.12002	3.78841e-05	0.00242756	2201.68	2278.26	2625.79	1491.84	1918.51	2056.52	3923.19	2667.05	2810.45	2413	3026.17	2663.77	1778.95	2138.67	2074.59	2147.75	2368.4	2411.74	1310.49	1185.54	2405.63	1988.7	2445.53	2471.26	3261.28	1435.11	1376.24	501.752	1207.85	2511.63	1343.13	1242.62	1448.27
Q9Y696	CLIC4	Chloride intracellular channel protein 4 OS=Homo sapiens OX=9606 GN=CLIC4 PE=1 SV=4	51	11	40	11	3055.4	0.748862	1.68047	0.187794	3.98769	6.67205e-05	0.00340735	2705.3	4957.62	3962.68	2095.68	4800.11	3346.01	3258.57	3035.72	3148.34	2465.97	3804.53	3365.77	3223.78	4777.59	2229.06	2634.85	1982.41	2108.25	2446.38	3287.19	5449.74	2173.63	4905.55	5629.15	2905.54	2867.11	2431.46	1234.1	1298.68	1892.22	1673.47	2663.47	2068.26
O75821	EIF3G	Eukaryotic translation initiation factor 3 subunit G OS=Homo sapiens OX=9606 GN=EIF3G PE=1 SV=2	44	13	62	13	7364.02	0.754311	1.68683	0.142593	5.28995	1.22353e-07	3.1951e-05	8849.44	7285.75	10093.4	7969.32	5748.99	8149.06	10799.4	10404	6326.43	8311.12	9292.69	7706.5	7630.51	5102.37	7542.62	9510.73	7322.33	7098.09	7904.08	5819.94	6657.98	7925.63	8659.23	6449.88	15703.2	4708.55	5769.02	4351.36	3220.61	6591.27	5012.49	5204.78	3891.86
Q8NBL1	POGLUT1	Protein O-glucosyltransferase 1 OS=Homo sapiens OX=9606 GN=POGLUT1 PE=1 SV=1	14	5	11	5	1784.98	0.758371	1.69158	0.17178	4.41479	1.01108e-05	0.00104908	2101.97	1520.61	2279.58	1872.7	2071.38	1450.8	2559.66	4071.4	1592.76	1415.43	1867.06	973.125	2064.9	1932.17	1635.62	2748.92	1426.5	2241.34	1868.4	1575.27	2269.07	1893.04	1536.87	3051.01	1514.38	1294.49	1203.3	875.397	933.425	1307.85	1541.92	1272.66	941.278
D0EV57	HLA-F	HLA class I histocompatibility antigen, alpha chain F OS=Homo sapiens OX=9606 GN=HLA-F PE=1 SV=1	59	16	118	14	7538.55	0.76468	1.69899	0.18126	4.21869	2.45731e-05	0.00211258	6660.99	6887.83	6914.87	8355.11	8389.27	8707.95	8845.84	7781.16	6605.88	7206.64	8373.53	6386.48	7653.58	7130.52	6352.81	10323.6	7546.8	8001.49	7357.21	20604.6	13836.9	7575.81	7949.27	6052.62	7842.17	3265.18	4044.84	7175.05	9229.89	4354.82	4478.4	3369.39	3511.62
P05164	MPO	Myeloperoxidase OS=Homo sapiens OX=9606 GN=MPO PE=1 SV=1	49	37	401	28	44481.6	0.764784	1.69912	0.195525	3.91144	9.1748e-05	0.00412044	57065.6	93666.4	60635.2	24517.7	54798.3	55070.2	43918.6	55701.7	46035	62772.4	50237.2	55225.3	58849.7	39269.7	57002.3	67226.7	66966.7	23377.3	50221.1	41037.9	31780.5	32403.1	46470.3	32997.5	28007	60184.5	22783	38123.5	22838	23569.3	19499.1	21984.6	23657.7
A0A0A0MRJ7	F5	Coagulation factor V OS=Homo sapiens OX=9606 GN=F5 PE=1 SV=1	19	38	132	38	14491.3	0.765545	1.70001	0.197564	3.87492	0.000106661	0.00445753	10972.8	16570.7	14424.1	8434.04	37750.1	8746.45	16322.1	13729	11166.3	14395.6	20979.9	15572.7	22372.8	19383.8	9749.19	15039.4	8801.28	11129.1	10571.2	14305.4	17940	15784.8	20598.1	20154.2	27563.9	13406	10686.8	7299.96	7057.7	9160.93	8530.53	11571.1	8043.12
Q9UBR2	CTSZ	Cathepsin Z OS=Homo sapiens OX=9606 GN=CTSZ PE=1 SV=1	22	7	37	7	5427.45	0.766013	1.70056	0.244158	3.13737	0.00170472	0.0303521	11703.3	11630	5096.21	4096.65	4911.48	10479.3	6441.5	7179.44	5266	6927.08	4113.89	5756.59	6831.84	6267.68	8513.43	6046.59	9228.18	4478.65	5481.78	2665.55	2427.33	3726.87	3758.85	4402.09	3309.97	5579.13	3300.28	7446.21	1841.73	2030.31	2198.65	3063.99	2905.39
P14780	MMP9	Matrix metalloproteinase-9 OS=Homo sapiens OX=9606 GN=MMP9 PE=1 SV=3	28	13	33	13	3810.17	0.769085	1.70419	0.21514	3.57482	0.00035047	0.0100435	2406.18	5909.46	6809.54	1694.11	5453.08	2621.65	5489.45	4777.59	2877.39	4002.05	3339.5	5556.67	2569.59	2031.06	2931.99	9060.63	3484.43	3353.45	4646.92	2637.64	3943.96	3738.71	5892.87	6461.98	4168.51	2778.19	1946.83	3641.44	2716.21	2174.41	1818.86	2240.92	2560.51
P51148-2	RAB5C	Isoform 2 of Ras-related protein Rab-5C OS=Homo sapiens OX=9606 GN=RAB5C	51	10	107	7	8466.38	0.769355	1.70451	0.208395	3.69181	0.000222667	0.00786516	8863.69	9504.59	10724.3	5220.46	7797.45	8324.95	9910.85	8483.34	19113.2	6691.67	14111.6	7162.42	6662.27	7240.07	7896.53	13197.9	7248.91	7397.54	8279.37	22739.9	10499.7	6212.06	6517.97	7259.52	8169.09	6652.36	8618.84	2556.8	7038.37	6128.97	5089.64	3760.9	4315.34
B4DPQ0	C1R	Complement C1r subcomponent OS=Homo sapiens OX=9606 GN=C1R PE=1 SV=1	13	8	14	8	1486.52	0.773371	1.70926	0.18654	4.14587	3.38531e-05	0.00239854	1401.99	1226.67	1104.34	1612.22	3333.65	957.489	2435.61	1148.19	2148.48	1885.28	1435.75	1614.88	1368.57	1968.04	1195.67	1406.83	1024.77	1849.13	1089.73	1272.15	1821.4	1779.17	2343.07	1862.27	2034.08	1039.11	1004.48	1081.44	712.147	597.387	761.566	1455.9	1083.75
Q9BX67	JAM3	Junctional adhesion molecule C OS=Homo sapiens OX=9606 GN=JAM3 PE=1 SV=1	17	4	15	4	1158.18	0.782646	1.72028	0.253965	3.08171	0.00205815	0.0334755	1028.6	1550.32	1302.47	1196.83	3047.57	894.003	1219.32	1185.36	1024.3	1114.3	2162.54	1441.43	1671.59	1883.7	639.387	696.734	741.569	796.519	958.284	357.973	568.849	1546.86	1291.59	1874.37	2031.09	973.97	527.093	666.156	716.978	390.253	763.544	1104.44	851.867
P27105	STOM	Erythrocyte band 7 integral membrane protein OS=Homo sapiens OX=9606 GN=STOM PE=1 SV=3	63	15	299	15	27804.2	0.787844	1.72649	0.164291	4.79541	1.62344e-06	0.000271385	20992.2	41443.7	29586.6	20268.1	55085.5	19752.4	28146.1	24057.7	23315.6	25969.2	36817.8	29312.4	28715	29879.3	20671.6	32218.3	20608.7	23141.4	26291.1	31722.9	33573.9	28354.6	51787.7	38522.8	53832.9	20798.7	20718.2	16434	14146.3	15516	16460.7	22711.6	16685.6
P01024	C3	Complement C3 OS=Homo sapiens OX=9606 GN=C3 PE=1 SV=2	19	25	49	25	3888.73	0.792635	1.73224	0.256224	3.09352	0.00197794	0.0325225	2144.7	3522.97	4244.23	2880.09	5838.53	2225.12	5070.9	4145.73	3022.96	4996.68	2574.03	3898.89	3883.98	4805.71	1815.51	3138.39	1579.64	2346.2	2885.89	9495.9	11765	5943.31	3276.58	5190.56	7626.54	2525.91	3032.08	1323.77	2198.28	3289.13	2645.7	2617.41	2377.76
P12724	RNASE3	Eosinophil cationic protein OS=Homo sapiens OX=9606 GN=RNASE3 PE=1 SV=2	36	6	38	6	2839.41	0.802069	1.7436	0.254509	3.15143	0.00162471	0.0296288	2806.02	4928.97	1816.57	2268.35	5014.13	5150.67	2794.65	2757.46	2118.73	4158.01	1410.96	4051.34	2825.44	4328.72	3425.71	4116.69	2952.64	1950.97	2668.14	1077.77	755.15	2502.5	7867.51	2880.62	2542.84	1270.71	1737.64	2798.07	1058.07	1946.26	1678.41	2027.64	2013.24
C9J2C0	TUBA8	Tubulin alpha chain (Fragment) OS=Homo sapiens OX=9606 GN=TUBA8 PE=1 SV=1	51	21	373	8	4293.34	0.826081	1.77286	0.243365	3.39441	0.000687764	0.0160425	3091.91	4100.23	4817.78	2324.59	6876.95	2201.18	5210.08	4518.42	2634.06	3219.3	8620.43	4168.19	3707.39	5196.41	2930.04	6331.24	2163.87	3179.02	3552.17	10572.7	11206.1	4429.24	6450.7	3798.14	4717.03	4125.41	3072.46	1241.57	2898.83	2491.61	2263.93	3210.18	2359.09
Q8TC12	RDH11	Retinol dehydrogenase 11 OS=Homo sapiens OX=9606 GN=RDH11 PE=1 SV=2	32	11	43	11	4424.87	0.828153	1.77541	0.145887	5.67669	1.37324e-08	6.88681e-06	4143.92	5611.28	4167.07	4780.41	7942.67	4170.28	4287.27	4611.84	4205.58	4636.69	4118.85	4085.12	5445.2	6289.98	4002.53	4526.72	3339.68	3607.53	4029.81	9074.42	4029.88	6111.85	4677.87	4193.38	7631.51	3102.85	2471.85	2829.03	2927.82	2297.49	2417.23	3429.47	2823.84
O43866	CD5L	CD5 antigen-like OS=Homo sapiens OX=9606 GN=CD5L PE=1 SV=1	2	1	10	1	1712.49	0.839559	1.7895	0.261076	3.21577	0.00130097	0.0252556	1360.28	1820.91	2248.3	1202.75	3501.81	1716.2	4148.1	2486.24	1433.38	1155.49	3047.99	824.327	1248.17	1370.84	2548.75	2403.63	1041.55	3860.6	1395.78	519.638	2356.79	1087.72	1668.3	2499.49	992.692	1136.3	1364.85	909.559	1117.02	1544	1003.88	706.921	789.966
P41218	MNDA	Myeloid cell nuclear differentiation antigen OS=Homo sapiens OX=9606 GN=MNDA PE=1 SV=1	51	25	181	25	20739	0.841645	1.79209	0.227824	3.69427	0.00022052	0.00786516	35872.9	37598.1	19801.9	11455.2	20877.6	33472.6	19686.6	28646.5	22487.8	32284.2	23000.7	15877.6	18615.2	16459.8	40169	31892.6	46482.8	11290.4	24434.7	17616.7	16529.2	12760.3	20399.4	12062.9	10921.6	27702.3	10862.9	11160.2	9280.14	12587.1	10012.1	11330.8	10754.9
P01911	HLA-DRB1	HLA class II histocompatibility antigen, DRB1-15 beta chain OS=Homo sapiens OX=9606 GN=HLA-DRB1 PE=1 SV=2	38	9	26	2	3729.45	0.844881	1.79612	0.224176	3.76882	0.00016402	0.0062473	5069.76	4997.95	1548.57	4557.42	3769.33	2897.45	4029.09	2104.51	3162.15	3024.1	4616.6	3717.23	3156.55	3462.01	4470.82	2944.17	6529.37	2366.37	2986.23	6197.16	12333.8	4065.76	3517.72	3186.12	5750.46	2473.18	1684.83	2491.68	1908.4	1547	2754.5	2821.68	2929.95
Q8TDI0	CHD5	Chromodomain-helicase-DNA-binding protein 5 OS=Homo sapiens OX=9606 GN=CHD5 PE=1 SV=1	8	13	33	2	254.107	0.850019	1.80253	0.270497	3.14244	0.00167547	0.0300089	164.821	389.437	318.057	301.921	218.385	289.328	221.877	166.754	380.393	259.937	435.285	125.977	228.765	358.707	273.744	224.024	332.5	195.601	263.904	380.105	768.715	235.947	176.972	191.571	218.611	162.328	158.438	54.4454	128.515	336.218	166.16	140.183	117.905
P09564	CD7	T-cell antigen CD7 OS=Homo sapiens OX=9606 GN=CD7 PE=1 SV=1	23	4	19	4	1360.19	0.852751	1.80594	0.200665	4.24962	2.14133e-05	0.00195251	1422.34	1228.79	1481.83	2211.12	1411.86	1244.74	1354.46	1206.45	1600.2	1127.05	2161.55	3392.25	1753.86	2119.28	1377.52	1773.69	885.267	964.897	863.96	1386.66	1938.97	1329.14	1038.03	1198.83	1656.47	571.768	810.832	1553.3	875.448	598.387	552.877	795.036	999.249
Q9NWY4	HPF1	Histone PARylation factor 1 OS=Homo sapiens OX=9606 GN=HPF1 PE=1 SV=2	18	6	11	6	1166.46	0.860139	1.81521	0.285084	3.01714	0.00255174	0.0389755	1305.34	1075.99	1238.86	766.642	1023.13	1407.09	1350.43	1649.45	802.226	772.945	815.044	1803.84	885.962	823.087	1085.2	975.223	1140.15	889.278	859.947	822.76	3107.42	1647.07	347.735	5117.96	1011.57	756.843	768.375	427.023	782.685	698.452	794.205	667.87	873.483
E7ESP4	ITGA2	Integrin alpha-2 OS=Homo sapiens OX=9606 GN=ITGA2 PE=1 SV=1	8	7	22	1	831.435	0.875342	1.83444	0.211227	4.14409	3.41172e-05	0.00239854	661.317	748.1	946.871	786.375	1275.37	584.901	1047.87	820.709	806.476	979.914	1581.5	974.038	612.046	674.757	854.472	1013.25	825.48	585.794	560.922	1310.64	2326.95	869.997	759.636	813.671	941.021	457.001	565.408	276.497	550.779	785.508	642.88	438.571	358.629
Q14765	STAT4	Signal transducer and activator of transcription 4 OS=Homo sapiens OX=9606 GN=STAT4 PE=1 SV=1	13	10	26	10	2032.28	0.877155	1.83675	0.174018	5.0406	4.64068e-07	0.000107414	1816.08	1613.99	1916.68	4311.74	2451.37	2406.21	1540.03	1887.53	1741.52	1986.31	1492.26	2677.46	2785.31	3101.36	1963.13	3024.32	1703.41	2058.85	2386.18	1945.75	2378.5	2801.3	1623.8	3466.42	2035.07	934.68	882.285	1699.55	1017.49	874.566	1162.13	1474.92	1905.16
P00738	HP	Haptoglobin OS=Homo sapiens OX=9606 GN=HP PE=1 SV=1	33	12	33	12	4808.21	0.885557	1.84748	0.213747	4.14302	3.42762e-05	0.00239854	3615.88	8025.37	7537.43	3407.95	7189.24	4315.99	8864	8336.67	4198.14	9344.01	2155.6	5586.8	4703.72	3090.7	3672.08	6450.45	3946.99	4720.64	4950.96	2545.26	2755.62	5270.09	9202.57	6759.42	4599.77	4277.4	3361.38	2558.93	2431.16	2776.8	2929.56	2301	2789.45
Q6ICL3-4	TANGO2	Isoform 4 of Transport and Golgi organization protein 2 homolog OS=Homo sapiens OX=9606 GN=TANGO2	26	5	15	5	1220.14	0.893065	1.85712	0.246069	3.62932	0.000284164	0.00887353	945.175	1085.54	1502.69	548.588	1064.63	883.596	1253.61	1315.95	1497.13	1257.51	1177.95	1529.98	947.166	912.28	1142.88	1431.49	1095.05	1261.32	1193.09	2062.19	1303.2	1433.9	3166.88	834.845	3499.76	1037.04	1256.12	416.347	830.033	848.549	758.599	385.502	386.14
O60229-6	KALRN	Isoform 6 of Kalirin OS=Homo sapiens OX=9606 GN=KALRN	9	8	18	8	1463.6	0.896336	1.86133	0.267544	3.35023	0.000807439	0.0173542	1574.95	1344.46	3129.47	504.188	1119.22	717.076	3921.18	3472.69	1595.95	1326.17	1506.15	822.501	691.311	912.28	1527.1	2833.18	1379.3	2093.13	1342.6	2409.58	1580.84	1307.27	1575.16	1354.1	1173.54	1136.3	1198.13	448.374	624.216	957.62	812.997	1133.48	774.246
C9JBU3	WDR82	WD repeat-containing protein 82 (Fragment) OS=Homo sapiens OX=9606 GN=WDR82 PE=1 SV=1	20	1	8	1	687.421	0.919749	1.89179	0.286744	3.20756	0.00133866	0.0258207	592.133	426.576	1038.64	785.388	849.519	359.058	720.093	637.883	681.095	774.907	1436.74	440.919	589.972	774.614	1050	2286.48	480.394	611.001	634.173	885.309	1321.29	349.821	627.166	859.043	190.788	425.982	545.732	112.094	415.5	504.326	421.334	375.489	481.447
P47897	QARS	Glutamine--tRNA ligase OS=Homo sapiens OX=9606 GN=QARS PE=1 SV=1	23	14	30	1	2724.53	0.930146	1.90547	0.254729	3.65152	0.000260697	0.0085131	2297.31	3036.97	2188.86	2088.78	2890.33	2562.32	1590.46	2071.36	1752.15	2434.58	3274.06	8304.43	2087.98	2017.49	2347.35	2265.93	3204.37	2072.97	2553.75	9517.07	6008.64	3794.28	2349.28	2097.19	2173.19	2048.23	1914.72	981.085	1967.34	1678.09	1446.98	1322.72	1569.12
Q9Y5S1	TRPV2	Transient receptor potential cation channel subfamily V member 2 OS=Homo sapiens OX=9606 GN=TRPV2 PE=1 SV=1	18	10	18	10	1768.79	0.933647	1.9101	0.234863	3.97528	7.02966e-05	0.00346758	1283.97	1226.67	1268.06	1260.96	2011.33	1106.32	1537	1457.59	1583.2	1665.56	1707.43	2299.53	1470.92	1559.89	1449.86	2850.65	1293.29	1900.55	1356.65	3803.94	2370.36	4510.32	1585.51	1778.58	5656.06	1125.96	1125.64	926.64	1102.52	1088.7	1106.74	1015.32	884.291
P19827	ITIH1	Inter-alpha-trypsin inhibitor heavy chain H1 OS=Homo sapiens OX=9606 GN=ITIH1 PE=1 SV=3	6	4	11	4	1785.36	0.945127	1.92536	0.256271	3.688	0.000226023	0.00786516	1558.67	1205.45	2039.74	1401.07	1720.88	1159.39	4438.55	2660.02	2011.41	2000.04	1127.38	1565.58	1327.44	1550.2	1090.09	2387.19	894.707	1978.19	1500.14	1570.46	1650.48	2240.13	1643.46	7263.55	2535.89	778.555	954.773	1382.49	1086.1	891.577	766.511	1189.55	1347.07
X6R8F3	LCN2	Neutrophil gelatinase-associated lipocalin OS=Homo sapiens OX=9606 GN=LCN2 PE=1 SV=1	41	7	45	7	5579.22	0.953054	1.93597	0.273101	3.48975	0.000483481	0.0122323	3119.38	7714.45	11392.7	2091.74	9152.53	4677.13	7827.23	8063.44	3915.5	13205.8	4619.57	3720.88	3851.88	4054.36	2591.77	18150	4363.4	2910.82	6432.04	6696.59	8091.41	4552.23	8997.65	4173.21	3632.92	3572.26	2957.52	1839.4	5301.97	3773.44	2766.36	2966.86	2937.81
K7EM38	ACTG1	Actin, cytoplasmic 2 (Fragment) OS=Homo sapiens OX=9606 GN=ACTG1 PE=1 SV=1	79	13	1166	1	1289.37	0.987521	1.98278	0.291811	3.38412	0.000714071	0.0164018	2406.18	1551.38	725.795	1607.28	2193.68	1092.79	906.671	1344.07	744.848	1169.23	735.721	1103.67	1001.35	1069.34	1312.02	3004.8	966.032	1381.3	723.479	599.508	2730.3	2482.45	1586.54	1629.36	2568.68	434.254	429.751	1647.24	1594.36	365.236	454.962	505.659	481.447
P12814	ACTN1	Alpha-actinin-1 OS=Homo sapiens OX=9606 GN=ACTN1 PE=1 SV=2	81	68	1225	1	452.314	1.01558	2.02171	0.334816	3.03324	0.00241941	0.0375259	387.634	488.122	704.939	232.854	437.862	250.821	486.113	316.43	678.97	319.772	824.959	260.17	175.587	458.563	338.269	694.679	390.189	176.444	441.513	1196.13	1701.12	337.978	352.91	302.48	932.078	379.455	327.232	69.3912	258.963	395.256	240.338	193.252	175.876
Q6UX06	OLFM4	Olfactomedin-4 OS=Homo sapiens OX=9606 GN=OLFM4 PE=1 SV=1	7	3	6	3	691.258	1.02318	2.03239	0.272407	3.75606	0.000172608	0.00641207	537.193	721.572	1795.72	351.254	742.51	546.393	1024.67	813.677	673.657	1341.86	781.331	1156.61	723.418	645.673	349.023	1056.41	333.549	466.821	526.805	856.44	784.09	564.815	1635.18	751.158	528.641	791.997	372.796	113.161	320.804	399.258	340.232	387.505	377.297
B0YIW2	APOC3	Apolipoprotein C-III variant 1 OS=Homo sapiens OX=9606 GN=APOC3 PE=1 SV=1	29	3	22	3	1842.24	1.02625	2.03672	0.350661	2.9266	0.00342689	0.0477385	1664.48	1478.16	3195.17	1098.16	1430.42	982.467	2845.07	3043.75	2461.93	1005.42	2427.28	565.07	581.945	558.42	4098.34	11087.1	1418.11	2070.95	2533.68	1725.39	1373.74	1054.93	1612.42	1150.43	1076.16	1024.63	1283.04	1529.81	851.291	773.501	688.377	1021.33	1082.76
O14647	CHD2	Chromodomain-helicase-DNA-binding protein 2 OS=Homo sapiens OX=9606 GN=CHD2 PE=1 SV=2	3	5	8	5	612.334	1.03423	2.04802	0.183741	5.62874	1.81527e-08	7.80306e-06	521.932	467.961	704.939	407.494	455.333	429.829	779.596	795.595	869.167	826.894	937.994	925.656	666.227	760.071	495.672	526.148	439.487	499.085	562.929	893.969	979.434	1054.02	850.71	1043.56	582.3	360.844	369.69	367.24	286.018	296.192	303.637	297.387	450.006
Q8IXM3	MRPL41	39S ribosomal protein L41, mitochondrial OS=Homo sapiens OX=9606 GN=MRPL41 PE=1 SV=1	26	3	5	3	577.019	1.06491	2.09204	0.257927	4.12873	3.64773e-05	0.00242756	457.835	351.236	464.05	2006.88	469.528	451.685	469.976	549.483	924.419	634.639	1078.79	340.503	316.056	332.531	756.706	650.491	897.854	712.834	664.276	1174.96	844.682	476.449	621.991	477.918	389.525	413.575	369.69	306.389	292.782	275.178	250.229	287.374	331.118
Q5TDF0	NTPCR	Cancer-related nucleoside-triphosphatase OS=Homo sapiens OX=9606 GN=NTPCR PE=1 SV=1	29	5	15	5	1556.57	1.11137	2.16051	0.270845	4.10335	4.07219e-05	0.00245064	2002.27	1675.53	3271.29	1717.79	1098.48	1239.53	4002.87	2920.2	2000.78	1055.44	1531.93	930.22	2061.89	3004.41	988.411	980.361	589.479	732.999	2198.53	1493.48	3669.94	1458.5	1165.33	2004.43	945.989	702.044	1264.4	550.859	892.841	1308.85	595.406	658.858	653.393
Q8WY22	BRI3BP	BRI3-binding protein OS=Homo sapiens OX=9606 GN=BRI3BP PE=1 SV=1	20	4	14	4	1481.51	1.11911	2.17212	0.167596	6.67741	2.43202e-11	2.81067e-08	2038.89	1682.96	1758.18	1318.19	1823.52	1485.15	1875.87	2156.75	1304.81	1501.75	1664.79	2072.23	1417.74	1650.05	1480.17	2184.75	1381.39	1292.58	1064.65	3064.9	2996.18	1301.81	1598.96	1053.64	1441.84	655.517	704.171	880.735	471.544	886.574	710.136	956.246	1013
P22894	MMP8	Neutrophil collagenase OS=Homo sapiens OX=9606 GN=MMP8 PE=1 SV=1	9	4	6	4	589.288	1.13994	2.20372	0.282393	4.03672	5.42047e-05	0.0030774	694.892	673.821	792.535	420.321	777.451	376.751	1046.86	1062.8	630.093	953.43	184.426	637.187	563.885	675.727	364.666	1332.84	758.351	215.766	1021.5	753.475	773.237	498.313	978.006	458.761	335.866	411.507	189.505	106.756	179.728	275.178	315.506	467.609	519.766
Q9UM07	PADI4	Protein-arginine deiminase type-4 OS=Homo sapiens OX=9606 GN=PADI4 PE=1 SV=2	15	6	9	6	509.855	1.15333	2.22427	0.377899	3.05196	0.00227355	0.0360058	384.581	639.865	353.512	285.147	343.957	639.02	367.106	407.843	497.274	510.065	590.956	197.181	415.389	206.499	594.415	1037.91	588.43	263.154	278.956	3478.69	1218.19	367.13	383.958	346.844	313.011	348.437	247.495	91.8099	338.197	411.266	314.517	204.266	160.155
P35610	SOAT1	Sterol O-acyltransferase 1 OS=Homo sapiens OX=9606 GN=SOAT1 PE=1 SV=3	7	3	8	3	920.017	1.17033	2.25063	0.3087	3.79115	0.000149954	0.00578952	811.894	588.93	1264.93	358.161	516.481	604.675	859.27	1059.79	1942.34	889.672	1790.72	727.562	850.844	693.177	1279.75	849.852	1811.44	707.793	673.307	1641.67	2629.91	1179.73	475.031	1401.49	972.819	455.967	406.969	138.782	385.545	1101.71	842.668	242.316	205.352
P01011	SERPINA3	Alpha-1-antichymotrypsin OS=Homo sapiens OX=9606 GN=SERPINA3 PE=1 SV=2	17	6	22	6	3360.72	1.19655	2.29191	0.297252	4.02537	5.68848e-05	0.00311212	3862.09	2357.84	4421.51	1169.2	1822.42	2001.36	4746.16	4232.13	2348.24	3618.52	9850.92	1402.18	1482.96	1695.62	8907.43	9652.55	3772.87	2783.78	2925.02	4886.52	7094.79	3310.55	2878.13	3591.44	2502.1	1913.82	2174.65	731.277	1309.31	2111.37	2036.45	1909.49	1401.11
P59665	DEFA1	Neutrophil defensin 1 OS=Homo sapiens OX=9606 GN=DEFA1 PE=1 SV=1	61	5	93	1	10309	1.22812	2.34262	0.364552	3.36886	0.000754792	0.0168366	4280.25	11911.2	23701	10869.1	18601	5652.31	21238.7	19375.6	7402.79	14479	3166.97	11005.6	9894.07	14637.2	3295.68	27046.2	6777.96	5489.93	31953.5	6206.78	1215.47	7079.32	17703.5	7109.29	9218.43	6805.38	3018.61	5521.41	6253.75	2875.86	3495.29	4071.3	8843.89
P24158	PRTN3	Myeloblastin OS=Homo sapiens OX=9606 GN=PRTN3 PE=1 SV=3	9	1	14	1	961.165	1.2562	2.38865	0.374403	3.3552	0.000793069	0.0173049	723.379	2053.3	2194.07	229.894	299.188	1042.83	1402.87	1212.48	767.162	872.016	2264.67	522.165	590.975	332.531	1213.27	1666.82	1190.5	499.085	1646.64	3982.93	1361.98	675.956	422.25	432.546	371.639	863.338	539.519	295.713	258.963	797.516	492.545	292.381	207.317
Q93070	ART4	Ecto-ADP-ribosyltransferase 4 OS=Homo sapiens OX=9606 GN=ART4 PE=2 SV=2	2	1	9	1	2082.71	1.33135	2.51638	0.3727	3.57217	0.000354036	0.0100489	2268.83	1742.38	2386.99	1432.64	3055.21	1362.34	7654.77	7411.49	700.221	1496.85	1238.43	1834.88	1310.38	1706.28	1215.23	4998.4	442.634	1292.58	2262.75	715.945	946.876	2678.32	1471.67	5312.56	4036.35	692.738	1033.47	2622.99	616.485	981.635	878.274	482.629	446.076
P82673	MRPS35	28S ribosomal protein S35, mitochondrial OS=Homo sapiens OX=9606 GN=MRPS35 PE=1 SV=1	20	5	9	5	555.042	1.35059	2.55017	0.34369	3.92968	8.50602e-05	0.00393763	401.877	706.716	265.916	623.575	445.506	827.395	297.517	291.316	223.136	557.148	2142.71	325.897	252.845	243.339	619.834	854.99	487.736	576.72	418.434	922.838	1011.99	1029.42	593.013	547.489	1606.79	330.86	472.209	89.6748	154.605	409.265	270.999	168.219	146.399
P61289-2	PSME3	Isoform 2 of Proteasome activator complex subunit 3 OS=Homo sapiens OX=9606 GN=PSME3	36	9	39	9	3094.77	1.35736	2.56217	0.170588	7.95697	1.76301e-15	5.30489e-12	3577.22	2789.72	4849.06	2719.26	3642.67	1890	5474.32	4363.72	3910.19	2624.88	4564.05	3857.81	2602.7	2779.5	3748.34	3731.33	4077.05	3252.62	4134.17	4739.29	6693.25	3019.94	2453.81	2430.93	2862.81	1302.76	1104.93	1220.22	1214.61	1104.71	1381.7	2106.74	1903.19
Q9NRR5	UBQLN4	Ubiquilin-4 OS=Homo sapiens OX=9606 GN=UBQLN4 PE=1 SV=2	12	5	11	3	597.601	1.35959	2.56612	0.463349	2.93427	0.00334332	0.0472303	369.32	230.266	703.896	122.347	244.591	257.065	644.453	464.097	748.036	341.351	418.429	823.414	404.352	496.373	674.583	586.778	355.575	292.393	184.633	5138.64	2672.42	542.951	310.478	342.811	164.952	228.5	305.486	125.972	216.446	501.324	367.925	252.329	188.649
A0A087WT59	TTR	Transthyretin OS=Homo sapiens OX=9606 GN=TTR PE=1 SV=1	29	5	34	5	7147.24	1.36096	2.56856	0.288197	4.72231	2.33182e-06	0.000346942	11316.7	6347.71	9176.72	3486.89	10165.8	4164.04	10359.7	10447.2	4584.91	7484.23	9354.16	8163.85	3154.54	2955.94	11389.7	32177.2	2184.85	12496.3	5264.04	6839.97	7809.24	6223.9	6761.18	10376.1	7045.23	2956.03	3804.59	2919.77	3443.82	6296.07	2294.59	2384.11	2029.94
P02749	APOH	Beta-2-glycoprotein 1 OS=Homo sapiens OX=9606 GN=APOH PE=1 SV=3	20	5	21	5	3723.04	1.38748	2.61622	0.29957	4.63159	3.62868e-06	0.000496305	4290.42	3768.09	6209.93	2530.81	12099.6	2495.72	6497.98	6583.75	4098.26	3323.27	6821.78	3202.37	2753.2	5001.54	3834.37	9107.9	2773.28	6049.51	3062.49	835.27	1599.83	2061.58	3013.71	2837.26	4618.65	1659.47	1589.56	2836.5	1294.81	700.453	662.661	1461.9	3184.43
P12318	FCGR2A	Low affinity immunoglobulin gamma Fc region receptor II-a OS=Homo sapiens OX=9606 GN=FCGR2A PE=1 SV=4	20	4	12	4	1036.95	1.39739	2.63424	0.260379	5.36674	8.01745e-08	2.41245e-05	1136.45	1672.35	672.612	676.855	1857.37	836.762	488.13	714.228	1563.01	930.869	586.99	1722.6	1813.06	2063.05	745.952	799.498	984.912	521.266	881.019	1010.41	970.39	1630.68	2106.08	1544.66	2583.58	764.08	516.737	392.861	426.129	297.192	323.418	567.74	418.564
Q15836	VAMP3	Vesicle-associated membrane protein 3 OS=Homo sapiens OX=9606 GN=VAMP3 PE=1 SV=3	40	2	38	1	1641.23	1.40649	2.65091	0.383012	3.67217	0.0002405	0.00818581	1765.21	961.388	6325.68	323.627	610.387	785.765	5264.54	3960.9	1099.74	963.239	3792.63	716.607	510.707	512.854	1397.07	4818.57	1032.11	2303.86	1120.84	2569.32	2658.85	1046.73	1559.63	942.729	1283.84	850.931	973.413	389.658	544.015	1014.66	777.391	755.985	527.627
P17936-2	IGFBP3	Isoform 2 of Insulin-like growth factor-binding protein 3 OS=Homo sapiens OX=9606 GN=IGFBP3	7	2	12	2	2706.93	1.41707	2.67042	0.351885	4.02708	5.64742e-05	0.00311212	5302.75	2902.2	5737.54	684.748	1797.31	1695.38	6169.2	6950.41	1699.02	1097.62	1051.03	2158.95	1001.35	1244.81	3819.7	13650	1903.74	3545.01	1883.45	2325.86	2762.85	2109.86	3531.17	2550.91	2195.05	873.678	1173.27	676.831	1133.44	2393.55	1187.85	1355.77	764.42
P41597-2	CCR2	Isoform B of C-C chemokine receptor type 2 OS=Homo sapiens OX=9606 GN=CCR2	10	2	5	2	448.753	1.44101	2.71511	0.383262	3.75986	0.000170012	0.00639457	404.93	333.196	1007.35	152.934	207.466	265.391	1052.91	870.936	426.083	377.645	925.104	356.021	285.956	292.783	558.242	752.227	423.753	474.887	245.842	366.633	2190.39	296.983	195.601	497.075	287.175	310.181	215.393	22.4187	250.266	315.204	214.623	125.163	108.08
Q9NZJ4	SACS	Sacsin OS=Homo sapiens OX=9606 GN=SACS PE=1 SV=2	0	1	7	1	1769.47	1.45336	2.73846	0.374483	3.88098	0.000104034	0.004409	1420.31	1155.58	1761.3	935.362	1624.79	1094.87	2814.82	2425.96	1167.74	1378.16	6660.16	847.149	572.915	643.734	2636.74	6125.71	1148.54	2557.93	1414.85	6321.3	3116.46	404.48	1624.84	1917.72	511.748	741.334	1053.15	365.105	297.614	743.481	1125.54	942.227	841.059
P01008	SERPINC1	Antithrombin-III OS=Homo sapiens OX=9606 GN=SERPINC1 PE=1 SV=1	10	5	7	5	1441.31	1.49349	2.81569	0.357345	4.1794	2.92277e-05	0.00221588	1658.38	1340.21	1645.55	679.815	3191.7	920.022	1164.86	1839.31	1074.24	1003.46	5086.59	594.282	741.479	899.676	1997.35	6952.96	780.378	3088.28	1476.06	1111.45	2052.92	541.129	1238.81	1225.04	405.424	630.702	880.213	844.438	279.254	816.528	386.717	534.697	481.447
Q13033	STRN3	Striatin-3 OS=Homo sapiens OX=9606 GN=STRN3 PE=1 SV=3	7	5	7	5	908.289	1.50408	2.83644	0.416118	3.61456	0.000300862	0.0092377	608.412	593.175	697.639	621.601	1027.5	535.986	538.557	634.869	843.665	520.855	190.375	3058.13	612.046	774.614	531.845	350.423	474.1	478.92	511.754	696.7	579.702	4035.69	1044.24	911.473	6062.48	458.035	410.076	213.511	349.793	417.27	277.922	439.573	472.604
F5GZG1	RAP1B	Ras-related protein Rap-1b (Fragment) OS=Homo sapiens OX=9606 GN=RAP1B PE=1 SV=8	88	12	208	1	1354.57	1.52957	2.887	0.259141	5.90247	3.5811e-09	2.1551e-06	727.449	872.253	1675.79	825.842	1473.01	693.139	1440.19	1461.61	1874.34	1347.75	3702.4	1196.78	1765.9	1643.27	1312.99	1633.93	1075.12	1197.8	1117.83	3816.45	2525	1125.08	3004.39	1078.85	1653.49	653.449	612.007	204.971	641.609	536.347	827.832	601.784	382.21
F8VQQ4	TUBA1A	Tubulin alpha chain (Fragment) OS=Homo sapiens OX=9606 GN=TUBA1A PE=1 SV=1	57	14	305	2	631.934	1.66069	3.16168	0.281023	5.90946	3.43233e-09	2.1551e-06	790.528	551.79	1151.26	407.494	598.376	375.71	1110.39	1052.76	792.663	657.2	1246.36	761.338	613.049	620.466	690.226	863.211	635.63	781.395	529.815	863.176	979.434	323.402	1594.82	391.207	555.471	200.584	370.725	78.9992	146.874	644.417	184.952	169.22	120.853
G3XAH0	43713	HCG2002594, isoform CRA_c OS=Homo sapiens OX=9606 GN=SEPT5 PE=1 SV=1	33	11	40	10	6677.22	1.79158	3.46195	0.269144	6.6566	2.80226e-11	2.81067e-08	7103.56	5153.93	10695.1	2402.54	7754.86	3448	17273.1	11559.2	6704.7	5384.13	14836.4	7407.07	5287.68	6505.2	8298.35	16405.1	4369.7	5440.53	5148.64	19478.7	10100	3884.47	5415.77	7153.65	4493.45	2340.84	3857.41	1429.46	1956.71	3278.12	2204.59	1977.58	1599.58
P02768	ALB	Serum albumin OS=Homo sapiens OX=9606 GN=ALB PE=1 SV=2	78	53	1791	53	326849	1.85438	3.61596	0.402276	4.60972	4.03206e-06	0.000527499	470024	287644	815752	139106	457952	208566	1.06962e+06	884837	154944	187087	560235	122568	147317	216407	267057	1.10241e+06	138523	728138	312948	505670	380169	133049	204625	245426	169008	118445	135870	113754	73729	178898	93012	87254.7	75958.6
Q8TDG2	ACTRT1	Actin-related protein T1 OS=Homo sapiens OX=9606 GN=ACTRT1 PE=2 SV=2	3	1	16	1	2639.55	1.88522	3.6941	0.379646	4.96575	6.8437e-07	0.000140716	15260.1	1335.97	1424.48	1801.66	2061.56	1338.4	1743.75	1613.29	1771.27	1926.48	5009.25	2276.71	3330.13	2354.86	11321.3	6207.92	1371.95	1821.91	820.813	1794.67	2980.81	1319.12	4683.04	3567.25	1024.49	1139.4	887.462	460.117	513.094	681.441	696.289	1399.82	1166.28
Q03181	PPARD	Peroxisome proliferator-activated receptor delta OS=Homo sapiens OX=9606 GN=PPARD PE=1 SV=1	2	1	14	1	4307.18	1.916	3.77376	0.386217	4.96096	7.01473e-07	0.000140716	6141.09	4372.94	8558.34	1136.64	3323.82	2833.96	10210.4	10928.4	3948.44	3891.21	10660	1895.13	1381.62	1251.6	5132.7	16262.3	1741.17	6024.3	3347.47	11055.8	6423.75	2290.23	2913.32	2717.28	2584.58	1355.49	1580.24	926.64	1290.95	2934.9	1445	855.114	722.171
Q9NU22	MDN1	Midasin OS=Homo sapiens OX=9606 GN=MDN1 PE=1 SV=2	0	2	42	2	15669.3	2.62397	6.16443	0.541707	4.84389	1.27322e-06	0.000239444	26386.6	10846.9	59251.4	4144.01	14630.7	7239.45	85280.5	60896.2	4162.01	5092.81	8002.7	7318.52	4344.52	5695.69	24209.7	60133.9	7427.22	51498.5	7513.75	5974.87	8906.24	5540.65	5888.73	6107.07	5076.74	5126.26	7436.25	3484.51	2716.21	2348.52	1628.96	917.195	1859.96

## Sheet: Monocytes
Accession	Name	Description	Coverage.[%]	#.Peptides	#.PSMs	#.Unique.Peptides	baseMean	log2FoldChange	FC	lfcSE	stat	pvalue	padj	I-1	I-2	I-3	I-4	I-5	II-1	II-2	II-3	II-4	II-5	II-6	II-7	II-8	II-9	III-1	III-2	III-3	III-4	III-5	III-6	III-7	III-8	III-9	IV-1	IV-2	N-1	N-2	N-3	N-4	N-5	N-6	N-7	N-8
Q96KG9	SCYL1	N-terminal kinase-like protein OS=Homo sapiens OX=9606 GN=SCYL1 PE=1 SV=1	16	9	12	9	1002.4	-1.3454	0.393544	0.293935	-4.57722	4.71206e-06	0.00119644	794.991	732.728	596.865	810.01	642.551	510.089	1597.6	978.439	441.262	688.907	834.661	551.266	745.915	625.72	565.692	633.544	640.035	666.486	696.218	1955.41	837.222	371.393	435.922	487.754	403.715	1378.58	1421.1	4413.48	648.365	548.504	654.73	2902.07	2867.95
O14662-2	STX16	Isoform A of Syntaxin-16 OS=Homo sapiens OX=9606 GN=STX16	11	4	4	4	685.064	-1.29021	0.408893	0.3913	-3.29723	0.00097644	0.0472048	477.195	383.757	186.076	503.307	677.982	594.933	262.035	363.42	510.662	369.231	355.834	630.018	612.476	649.751	306.748	485.487	367.484	1287.9	454.915	228.644	346.301	570.167	612.238	820.142	625.135	332.804	595.684	5432.39	108.85	251.01	317.81	1574.48	1312.25
Q9H1E3	NUCKS1	Nuclear ubiquitous casein and cyclin-dependent kinase substrate 1 OS=Homo sapiens OX=9606 GN=NUCKS1 PE=1 SV=1	20	4	26	4	4206.75	-1.27167	0.41418	0.284242	-4.4739	7.68057e-06	0.00165014	4413.05	2802.99	2581.67	4007.78	6034.8	1799.11	1019.7	2056.72	3229.7	4080.97	4928.16	3578.36	3332.14	3680.38	3519.64	1555.17	2423.36	1763.55	2421.93	1388.77	4757.7	3498.59	3051.45	3950.99	2438.29	3102.43	3076.54	22188.3	2049.21	5757.74	5502.34	10335.3	8495.77
O60547	GMDS	GDP-mannose 4,6 dehydratase OS=Homo sapiens OX=9606 GN=GMDS PE=1 SV=1	32	11	31	11	4491.09	-1.19615	0.436437	0.28838	-4.14784	3.35634e-05	0.00468713	2819.06	2595.41	2220.71	3671.59	3118.91	4108.31	2622.38	3706.09	2851.63	3622.35	3352.73	4774.69	3837.09	4257.12	3160.11	2589.27	3109.33	3444.63	3163.64	1661.15	2435.91	3446.28	3953.59	5046.09	5941.01	3288.15	3420.56	34056.8	3858.95	2747.68	2618.92	6431.5	6274.34
P08134	RHOC	Rho-related GTP-binding protein RhoC OS=Homo sapiens OX=9606 GN=RHOC PE=1 SV=1	68	10	101	4	2272.12	-1.17369	0.443287	0.347723	-3.37535	0.00073722	0.0457568	1380.46	3658.03	1832.29	1065.6	2421.77	4347.51	1851.51	1433.71	1139.41	2151.25	1862.73	1308.7	719.035	582.28	2567.52	4938.66	2020.14	1279.27	2136.12	800.255	1626.24	573.654	443.494	620.521	785.198	9441.91	6253.52	4644.46	2673.91	2922.26	2792.91	1326.57	1378.92
Q8N5J2-3	MINDY1	Isoform 3 of Ubiquitin carboxyl-terminal hydrolase MINDY-1 OS=Homo sapiens OX=9606 GN=MINDY1	28	7	18	7	2066.57	-1.13551	0.455173	0.302878	-3.74908	0.000177484	0.0170414	994.491	1735.88	1538.43	1120.64	1531.2	1224.62	2826.52	1954.88	1668.71	1336.03	1499.39	1120.23	1116.47	1276.4	1517.81	2542.21	1534.25	1375.17	1394.41	3195.06	1455.05	1421.06	2203.41	857.807	1604.19	7002.6	4150.16	5104.26	7709.39	1128	1937.03	426.001	695.017
P49207	RPL34	60S ribosomal protein L34 OS=Homo sapiens OX=9606 GN=RPL34 PE=1 SV=3	37	6	64	6	10200.5	-0.90335	0.534644	0.269854	-3.34755	0.000815293	0.0472048	8785	8235.06	6523.83	14886.9	9646.88	11722.8	2684.33	8656.19	11259.4	6030.12	6007.87	8275.18	6169.88	20432.5	7937.62	4103.11	7282.32	3922.2	12404.4	4819.42	7487.77	8270.9	7411.76	10384.1	7240.18	6774.49	8104.07	44698.2	9861.77	8798.79	8816.22	20209.2	18775.6
G8JLH6	CD9	Tetraspanin OS=Homo sapiens OX=9606 GN=CD9 PE=1 SV=2	26	8	102	8	19477.6	-0.896033	0.537362	0.252355	-3.55068	0.00038424	0.0315642	11188	40433.6	19637.6	14086.7	21307.6	21826.5	9552.09	14634.7	7782.15	18896.8	9109.92	8991.92	11744.6	14996	10623.7	32182.2	10047.6	8413.06	15133.9	7665.55	16542.8	16210.5	26623.7	10104.4	25121.9	57803.2	48001	18795.9	21253.1	27332.2	25814	19517.1	21385.9
F8W727	RPL32	60S ribosomal protein L32 OS=Homo sapiens OX=9606 GN=RPL32 PE=1 SV=1	33	6	32	6	5166.52	-0.798199	0.575067	0.239753	-3.32925	0.000870791	0.0472048	5499.78	4055.25	2100.72	4826.64	9463.98	4631.69	3166.76	3119.03	3553.92	5018.62	5593.83	7212.47	3207.34	5015.93	5360.13	2441.21	4619.08	3147.35	3877.66	2554.85	5304.7	4013.83	4426.29	4254.19	3074.99	4190.59	4286.38	20046.8	4414.56	4153.55	4228.08	10718.8	8916.01
P99999	CYCS	Cytochrome c OS=Homo sapiens OX=9606 GN=CYCS PE=1 SV=2	45	6	46	6	6140.26	-0.762823	0.589342	0.229475	-3.32422	0.00088667	0.0472048	3981.97	9538.93	7364.73	4204.38	3011.66	9261.33	1852.53	7398.2	6880.99	4878.7	7669.68	3249.2	4971.8	4653.62	6757.43	6108.19	5602.1	2610.32	6296.62	4396.93	5015.46	3384.38	4586.38	4472.65	3174.58	13109	11733.6	15443.4	8967.31	4946.86	7178.89	4526.13	5400.52
P02775	PPBP	Platelet basic protein OS=Homo sapiens OX=9606 GN=PPBP PE=1 SV=3	59	10	505	10	68042.4	-0.754929	0.592576	0.227454	-3.31904	0.000903262	0.0472048	33633.2	91703.2	45707.5	41041.2	92025.5	51682.5	69990.7	66632.7	41319.1	53962.1	24224.9	41491.8	49926.4	44749.6	47730.3	101504	44903.5	40709.3	50026.9	50763	59030.5	56118.7	158566	30554.3	70039.1	157651	157073	74039.3	50433.3	101007	84646.2	82027.9	80484.6
P09493-3	TPM1	Isoform 3 of Tropomyosin alpha-1 chain OS=Homo sapiens OX=9606 GN=TPM1	82	44	559	0	32605.4	-0.62407	0.648838	0.187211	-3.33351	0.000857572	0.0472048	16131.4	47918	41094.2	34833.4	33865.6	28850.2	25565.7	25268.7	21699.5	26222.2	17035.9	22526.7	31411.9	21488.9	19432.7	42980	18909.1	24814.4	28082.1	22017.5	20951.2	32596.3	53542.7	21812.4	41539.9	78217.7	55885.8	33394.1	33098.8	43198.6	41798.1	31141.6	38654.2
O14979	HNRNPDL	Heterogeneous nuclear ribonucleoprotein D-like OS=Homo sapiens OX=9606 GN=HNRNPDL PE=1 SV=3	28	14	104	13	6693.55	0.580577	1.49545	0.137642	4.21803	2.46448e-05	0.00382406	8053.17	6661.88	5287.39	7238.97	9987.78	8045.91	5109.68	5753.82	4826.95	9059.75	9898.58	10006	6409.87	5790.45	9667.56	6095.56	8956.41	7027.35	7588.19	6078.96	8415.51	8047.72	5425.77	6948.14	5571.08	3816.65	4803.57	4528.97	3909.12	7553.03	4945.17	4494.76	4883.3
P29218-3	IMPA1	Isoform 3 of Inositol monophosphatase 1 OS=Homo sapiens OX=9606 GN=IMPA1	40	12	33	12	3432.47	0.598303	1.51393	0.14072	4.25172	2.12136e-05	0.00348527	3185.98	3168.8	4039.77	3514.3	3262.55	2287.73	4869.99	3458.48	4693.32	3408.58	4083.18	2520.96	2640.94	2519.52	3748.71	5285.27	4238.32	2896.1	3032.11	5573.95	4763.6	3028.68	4855.72	3182.64	5248.29	2420.62	2558.21	2394.01	2307.61	2435.73	2420.79	2697.67	2529.54
P14324	FDPS	Farnesyl pyrophosphate synthase OS=Homo sapiens OX=9606 GN=FDPS PE=1 SV=4	23	7	44	7	6164.97	0.601573	1.51737	0.143392	4.19531	2.72496e-05	0.00400568	5631.1	5712.59	6057.12	9173.56	9653.58	6981.78	7272.99	5564.13	5645.25	6373.12	4862.44	8951.21	6989.71	6995.68	5576.25	5730.59	4922.25	5994.53	7515.01	3664.27	5044.97	7724.28	9800.13	9633.61	6543.02	3283.17	3240.47	4123.13	5797.42	4726.84	4449.34	5085.7	4724.7
P32121-4	ARRB2	Isoform 4 of Beta-arrestin-2 OS=Homo sapiens OX=9606 GN=ARRB2	37	14	51	13	4646.59	0.608823	1.52501	0.131976	4.61314	3.9664e-06	0.00110781	6301.78	5214.38	5473.47	3097.5	3364.05	6017.82	6575.25	5374.43	4807.26	5338.3	6541.15	3959.74	4254.69	4005.72	6419.81	5504.49	6764.78	5638.76	4457.18	5224.03	6256.04	4500.31	3476.56	3316.35	4859.69	3057.56	3337.45	2617.43	3915.74	3531.7	3988.72	3186.4	2958.87
Q86WV6	TMEM173	Stimulator of interferon genes protein OS=Homo sapiens OX=9606 GN=TMEM173 PE=1 SV=1	28	10	60	10	5871.4	0.637321	1.55544	0.194458	3.27743	0.00104758	0.0487648	7165.95	4403.1	4891.86	6115.38	5348.2	6435.91	7570.57	4389	4964.71	5191.58	4894.36	6434.68	7491.79	4681.35	4907.98	4553.02	4869.17	9114.07	5823.91	18329.3	8224.65	7114.88	3909.24	4250.43	9621.57	3132.35	3874.25	3168.98	4636.99	4315.72	3910.27	4783.15	5237.88
Q9BVJ7	DUSP23	Dual specificity protein phosphatase 23 OS=Homo sapiens OX=9606 GN=DUSP23 PE=1 SV=1	21	3	9	3	1131.34	0.646707	1.56559	0.194905	3.31807	0.000906433	0.0472048	1676.2	1344.27	1365.57	1035.12	1316.7	1459.73	1044.08	1510.59	2233.24	1173.76	1274.99	862.736	1221.11	1132.21	1304.68	1791.6	1337.24	1404.89	1136.3	655.116	1013.32	1068.84	691.202	1051.78	894.574	691.784	641.861	613.073	1876.94	642.504	599.414	637.483	631.374
P35610	SOAT1	Sterol O-acyltransferase 1 OS=Homo sapiens OX=9606 GN=SOAT1 PE=1 SV=3	7	3	17	3	1370.13	0.656178	1.5759	0.197749	3.31824	0.000905858	0.0472048	2002.01	1561.96	2710.81	938.786	723.947	1795.02	1529.55	1940.9	2317.14	1363.24	1784.8	1426.39	1070.39	961.225	1763.8	1255.61	1329.07	1328.18	1074.99	2463.39	1162.86	1585.83	791.799	1480.21	1221.81	469.914	811.561	1123.61	893.513	1335.62	1058.03	1061.46	876.853
P61289-2	PSME3	Isoform 2 of Proteasome activator complex subunit 3 OS=Homo sapiens OX=9606 GN=PSME3	28	8	42	8	2981.18	0.664117	1.5846	0.1964	3.38146	0.000721021	0.0457568	4330.85	4107.99	3230.39	1426.36	1281.27	4744.13	3931.54	3821.9	4982.32	2166.8	2306.82	3075.76	2861.74	2559.26	2579.48	2799.3	2244.72	6582.38	4071.49	2458.42	4811.81	3292.84	2474.91	2767.39	2940.71	1682.72	1716.63	1710.77	2248.93	2128.94	2218.64	2455.83	2365.89
O95498	VNN2	Vascular non-inflammatory molecule 2 OS=Homo sapiens OX=9606 GN=VNN2 PE=1 SV=3	21	7	26	7	2314.21	0.678163	1.6001	0.1592	4.25981	2.04596e-05	0.00348527	2759.91	1917.66	2358.99	2293.39	1832.85	3492.93	2500.5	2281.36	2170.05	2416.52	2850.43	3056.3	2072.63	1815.24	2658.15	4508.26	3377.79	2021.51	2820.48	3890.93	2462.47	2095.84	2291.02	1628.04	2068.37	1664.02	1703.93	1057.77	1267.39	2424.37	1986.31	1271.93	1351.65
Q5T6V5	C9orf64	Queuosine salvage protein OS=Homo sapiens OX=9606 GN=C9orf64 PE=1 SV=1	13	5	12	5	1122.29	0.686552	1.60943	0.20306	3.38103	0.000722143	0.0457568	1058.65	1033.45	771.756	1415.55	1395.23	1516.98	2090.19	873.607	776.869	890.04	894.75	1732.55	1425.59	1723.73	1116.44	813.737	1249.45	2258.38	897.964	462.259	1507.2	1571.01	844.802	1337.09	1236.04	746.628	708.817	629.263	1136.77	621.844	976.563	641.531	680.874
P12314	FCGR1A	High affinity immunoglobulin gamma Fc receptor I OS=Homo sapiens OX=9606 GN=FCGR1A PE=1 SV=2	6	2	7	2	800.671	0.705278	1.63046	0.182296	3.86887	0.000109343	0.011746	738.851	725.996	731.084	895.533	1035.17	794.266	873.45	727.839	600.779	715.141	710.73	1443.2	902.394	900.224	757.908	795.373	865.63	1323.38	708.086	1306.25	915.927	1155.15	713.917	643.12	1108.88	362.719	416.748	327.044	874.582	881.118	652.718	401.716	417.212
P61020	RAB5B	Ras-related protein Rab-5B OS=Homo sapiens OX=9606 GN=RAB5B PE=1 SV=1	47	7	63	4	2653.08	0.741361	1.67175	0.194846	3.80486	0.000141886	0.0141531	1911.79	2174.62	2311.2	3955.68	4670.22	2198.8	2220.19	1913.95	3584.99	1794.66	2165.05	3127.97	3457.9	4373.57	1782.73	2309.22	1897.65	3499.29	2589.06	5341.33	2187.01	3375.67	3128.25	4376.6	3138.12	1560.56	1366.84	1582.33	1085.66	1593.86	1622.24	2857.54	2397.2
Q9NQT8	KIF13B	Kinesin-like protein KIF13B OS=Homo sapiens OX=9606 GN=KIF13B PE=1 SV=2	8	11	25	10	1936.68	0.795733	1.73596	0.196052	4.05879	4.93285e-05	0.00656069	1613.04	1731.39	1592.32	2233.43	2185.25	1991.29	2478.16	1664.35	2238.42	1946.23	1871.18	2331.6	1956.47	2003.78	1750.86	1821.44	1714.93	2751.29	1987.78	1014.98	1120.56	3230.94	1692.85	4153.44	4887.26	957.279	978.953	1631.98	1244.67	1038.13	1070.1	1610.91	1415.29
Q13546	RIPK1	Receptor-interacting serine/threonine-protein kinase 1 OS=Homo sapiens OX=9606 GN=RIPK1 PE=1 SV=3	11	5	8	5	840.155	0.833443	1.78193	0.243634	3.42089	0.000624173	0.0435829	829.077	1386.91	1521.14	338.16	371.549	1140.8	984.154	1175.13	1860.34	1047.45	1149.19	844.154	682.555	543.462	847.542	1083.45	953.418	1081.72	990.925	971.241	1252.39	793.351	495.415	534.834	625.135	792.747	842.731	451.17	538.568	517.515	549.128	253.981	275.784
Q05086	UBE3A	Ubiquitin-protein ligase E3A OS=Homo sapiens OX=9606 GN=UBE3A PE=1 SV=4	8	5	8	5	625.93	0.835394	1.78434	0.239617	3.48637	0.000489616	0.0379861	688.725	601.443	660.924	637.981	756.505	644	624.618	833.67	1066.9	603.401	597.126	933.524	532.796	465.824	658.314	666.828	647.181	1938.08	711.053	1057.73	633.573	474.267	312.609	375.702	392.154	472.407	228.576	413.392	712.728	443.142	381.171	236.78	252.55
Q15819	UBE2V2	Ubiquitin-conjugating enzyme E2 variant 2 OS=Homo sapiens OX=9606 GN=UBE2V2 PE=1 SV=4	66	9	74	5	6883.72	0.870018	1.82769	0.106592	8.16212	3.29184e-16	9.19411e-13	9819.6	8713.07	10793.4	6814.31	6602.66	5813.38	6334.54	10397.4	7076.76	6285.67	6064.21	7317.77	6960.91	7337.66	8540.16	9262.14	9126.89	8356.48	7550.61	7463.75	7675.68	7435.71	7624.85	7210.85	6735.99	5692.57	3729.95	4595.89	3494.54	3450.1	4304.52	4263.04	4317.59
Q96A33	CCDC47	Coiled-coil domain-containing protein 47 OS=Homo sapiens OX=9606 GN=CCDC47 PE=1 SV=1	21	9	25	9	2278.96	0.887052	1.84939	0.25594	3.46587	0.000528526	0.0398966	2509.29	1965.91	2374.24	1012.51	1724.64	2551.47	4905.54	2405.16	4260.35	2893.6	3079.52	1012.28	1203.83	1073.06	2687.04	2860.13	2693.87	1753.96	1537.81	4197.11	2816.65	4326.81	1940.56	1241.98	5084.67	1354.9	1456.89	2657.37	1421.67	1178.61	1136.47	995.688	892.006
A0A0A0MSV9	TAPBP	Tapasin OS=Homo sapiens OX=9606 GN=TAPBP PE=1 SV=1	9	4	31	4	3731.21	0.900715	1.86699	0.167661	5.37225	7.77619e-08	3.61982e-05	4732.85	4299.87	3461.21	2813.41	4628.09	4668.49	2042.45	6217.08	5306.53	3614.57	5607.91	5175.53	3013.42	4030.67	3843.32	3562.54	5225.43	3431.2	3383.19	2405.74	6531.51	3624.13	5858.45	3206.18	4429.3	2233.65	2344.64	3492.79	1438.71	2083.49	1809.31	2330.36	2284.06
O43592	XPOT	Exportin-T OS=Homo sapiens OX=9606 GN=XPOT PE=1 SV=2	8	7	12	7	1082.43	0.918049	1.88956	0.234026	3.92286	8.75054e-05	0.0101834	1260.16	1107.51	1347.27	932.888	496.995	588.8	2135.89	1259.99	1580.67	1185.42	1359.49	832.651	1152.95	981.558	1313.64	1159.2	1417.88	847.731	1157.07	3376.98	1289.77	807.3	1128.21	914.303	913.248	673.087	667.258	433.9	1174.63	690.02	757.314	422.965	353.57
P14780	MMP9	Matrix metalloproteinase-9 OS=Homo sapiens OX=9606 GN=MMP9 PE=1 SV=3	44	23	77	23	6239.96	1.01133	2.01577	0.306579	3.29877	0.000971085	0.0472048	3429.59	6149.08	13339.5	2603.04	3946.28	8675.6	4202.72	5450.31	4099.8	4752.39	6136.5	5878.99	3694.05	3859.69	5026.49	28441.8	19106.1	6513.34	8312.1	9075.19	4677.03	3500.33	8985.62	4025.38	3827.28	5509.34	2699.05	3692.47	4837.65	3368.5	3789.59	2144.17	2169.91
Q96HE7	ERO1A	ERO1-like protein alpha OS=Homo sapiens OX=9606 GN=ERO1A PE=1 SV=2	31	14	39	14	4400.53	1.02779	2.03889	0.170531	6.02696	1.67074e-09	1.55546e-06	6685.75	5042.7	6011.36	4376.41	3016.44	3194.44	8632.93	6804.15	3391.29	4770.85	5801.32	4362.35	4198.05	4075.96	4947.81	5239.36	6086.97	6023.3	5924.78	3341.19	4719.33	4676.41	3862.72	6021.59	4310.14	2463	3318.97	1490.59	2847.12	3002.83	3558.27	1570.44	1448.63
Q7L0Y3	TRMT10C	tRNA methyltransferase 10 homolog C OS=Homo sapiens OX=9606 GN=TRMT10C PE=1 SV=2	12	4	12	4	970.955	1.08007	2.11414	0.301386	3.58369	0.000338777	0.0286729	1106.77	823.618	480.949	942.718	846.52	1496.53	636.806	1031.35	616.316	1072.71	1353.86	964.494	725.755	463.052	1204.09	1379.56	1285.17	1095.15	779.29	324.078	640.46	2944.99	800.452	804.135	4010.47	449.971	334.783	810.594	4052.04	478.262	434.475	428.025	438.426
O75676	RPS6KA4	Ribosomal protein S6 kinase alpha-4 OS=Homo sapiens OX=9606 GN=RPS6KA4 PE=1 SV=1	15	11	19	10	1558.79	1.10075	2.14466	0.18705	5.88481	3.98505e-09	2.22605e-06	2192.49	1209.62	2001.07	1943.43	2384.43	1704.04	1922.61	1684.31	1493.66	1717.89	1592.34	1818.38	1962.23	1709.87	1200.1	1310.7	1251.49	4303.87	1453.75	942.412	1848.58	1512.6	1591.17	1691.13	2320.02	502.322	669.567	1227.22	1078.08	592.921	718.09	1036.16	853.618
O75122-3	CLASP2	Isoform 3 of CLIP-associating protein 2 OS=Homo sapiens OX=9606 GN=CLASP2	12	14	27	13	1951.44	1.11276	2.1626	0.279918	3.97533	7.02825e-05	0.00853473	1289.23	996.421	1300.5	3637.18	3682.94	888.311	1161.89	1009.39	1355.9	2056.03	1797.01	2795.26	3893.73	3553.76	1549.68	1516.14	1467.9	1596.69	2042.17	1324.15	1425.54	3575.31	1907.02	3494.31	6780.45	803.965	656.868	1318.97	1032.65	944.129	904.15	1403.48	1236.48
E7EX18	MPV17	Protein Mpv17 OS=Homo sapiens OX=9606 GN=MPV17 PE=1 SV=1	4	1	6	1	1055.42	1.19493	2.28933	0.359364	3.32512	0.000883814	0.0472048	1762.41	1281.43	429.092	1899.2	2055.01	4498.8	449.928	872.608	517.913	1502.19	663.786	2182.06	804.474	1195.06	467.094	263.977	428.732	1213.1	570.622	1045.8	479.115	1032.23	1361.85	879.464	2701.51	296.657	479.087	1222.91	314.244	518.548	350.999	568.676	520.252
J3QR07	YTHDC1	YTH domain-containing protein 1 OS=Homo sapiens OX=9606 GN=YTHDC1 PE=1 SV=1	2	2	6	2	475.482	1.5675	2.96391	0.302072	5.18917	2.11238e-07	8.42839e-05	876.195	621.641	338.597	357.82	323.669	858.666	258.988	528.158	369.79	719.028	913.527	682.225	340.798	480.612	757.908	434.988	588.996	613.742	842.583	686.927	642.428	441.138	441.331	287.191	755.853	139.603	133.913	14.0316	2078.55	185.934	248.415	171.007	151.53
Q8TDG2	ACTRT1	Actin-related protein T1 OS=Homo sapiens OX=9606 GN=ACTRT1 PE=2 SV=2	3	1	30	1	5010.59	1.67194	3.18642	0.340282	4.91339	8.95162e-07	0.000312524	24301.9	2625.7	3993	3617.52	3969.26	2356.22	5427.58	3885.8	5091.08	3271.58	3394.98	3442.98	6222.68	4112.01	13703.1	17183.7	3544.18	7959.47	2378.42	7874.31	3099	3427.97	5538.27	8665.64	1172.91	2924.19	2132.22	1062.08	1444.39	1373.84	1568.94	1986.32	2598.23
O43752	STX6	Syntaxin-6 OS=Homo sapiens OX=9606 GN=STX6 PE=1 SV=1	27	5	6	5	648.544	1.78448	3.44495	0.299665	5.95493	2.60183e-09	1.81673e-06	977.448	1012.13	722.949	445.309	391.659	859.689	328.051	1165.14	805.872	953.198	1207.4	511.447	434.877	543.462	1166.24	873.418	1090.2	471.814	704.13	2585.67	877.558	545.756	305.037	241.994	362.81	223.116	175.473	114.411	239.469	213.824	354.017	222.613	275.784
Q562R1	ACTBL2	Beta-actin-like protein 2 OS=Homo sapiens OX=9606 GN=ACTBL2 PE=1 SV=2	36	16	1649	5	2057.34	2.91065	7.51956	0.400712	7.26369	3.76663e-13	5.2601e-10	1478.7	3279.88	4243.13	941.735	997.821	1919.73	5046.71	3545.35	9304.82	2266.88	2002.62	1852.01	1199.99	1013.91	1766.79	3152.8	2025.25	3542.44	1858.23	6768.87	1692.15	1135.1	1320.75	1290.01	1476.14	206.912	192.789	58.2851	1572.17	208.659	246.404	127.497	157.591

## Sheet: B cells
Accession	Name	Description	Coverage.[%]	#.Peptides	#.PSMs	#.Unique.Peptides	baseMean	log2FoldChange	FC	lfcSE	stat	pvalue	padj	I-1	I-2	I-3	I-4	I-5	II-1	II-2	II-3	II-4	II-5	II-6	II-7	II-8	II-9	III-1	III-2	III-3	III-4	III-5	III-6	III-7	III-8	III-9	IV-1	IV-2	N-1	N-2	N-3	N-4	N-5	N-6	N-7	N-8
F8W727	RPL32	60S ribosomal protein L32 OS=Homo sapiens OX=9606 GN=RPL32 PE=1 SV=1	29	5	26	5	5477.3	-1.3796	0.384325	0.378087	-3.6489	0.000263369	0.0254214	4805.62	1981.68	1244.71	8764.39	3374.91	2241.81	3423.32	1331.64	3397.96	5672.43	1283.48	10863.7	4353.67	4995.88	8112.17	1679.26	3419.47	6434.77	3195.39	1613.87	667.453	6957.77	2293.89	2860.56	3658.39	2970.54	5718.58	39046.5	8837.05	5644.31	6438.81	6182.06	7284.91
A0A140T9N7	HLA-DMA	HLA class II histocompatibility antigen, DM alpha chain (Fragment) OS=Homo sapiens OX=9606 GN=HLA-DMA PE=1 SV=1	12	2	12	2	835.988	-1.30415	0.40496	0.355734	-3.66608	0.000246298	0.0254214	516.753	567.524	778.081	452.362	217.497	373.838	1219.63	408.133	517.166	1221.23	1022.88	88.5832	140.353	592.786	729.349	852.991	901.518	1331.06	1054.03	602.044	778.366	246.841	277.845	334.593	185.058	1334.12	1978.19	953.032	2039.68	1908.91	2386.64	502.335	1074.17
Q8TD19	NEK9	Serine/threonine-protein kinase Nek9 OS=Homo sapiens OX=9606 GN=NEK9 PE=1 SV=2	19	16	41	16	3148.9	0.586562	1.50166	0.154849	3.78795	0.000151893	0.0227322	4571.98	3176.04	3153.63	3701.14	2892.18	2738.64	3636.64	4329.12	3339.95	4119.07	1778.64	3173.81	5526.3	3310.61	4518.83	1799.99	3236.25	3495.74	2356.41	2331.27	4540.47	3547.41	4098.77	2820.29	3466.34	2284.23	2029.43	2056.88	2168.49	2015.69	2627.02	2645.11	2427.35
P01859	IGHG2	Immunoglobulin heavy constant gamma 2 OS=Homo sapiens OX=9606 GN=IGHG2 PE=1 SV=2	36	10	73	3	5743.54	0.773913	1.7099	0.211549	3.65832	0.000253872	0.0254214	3510.07	6569.56	9917.47	4074.27	4363.73	6520.86	8445.6	10413.6	5381.08	5285.73	8662.36	3480.9	5931.96	4308.93	12115.3	6532.01	5872.23	9328.14	6378.67	8906.52	6385.37	2146.44	6561.59	3488.44	5076.87	4314	4453.7	2955.36	3265.71	4381.7	4074.02	3076.8	3357.73
A0A0C4DFN3	MGLL	Monoglyceride lipase OS=Homo sapiens OX=9606 GN=MGLL PE=1 SV=1	47	10	48	2	5128.64	0.820951	1.76657	0.223369	3.67532	0.000237556	0.0254214	6001.29	8928.04	7944.91	3104.35	3359	7848.16	5848.67	7442.18	4505.05	2413.3	7961.51	6363.65	9028.79	4315.35	4345.71	9492.74	4427.78	3577.36	2826.89	6341.24	4801.9	8168.03	2801.79	3273.64	8167.86	3703.55	3449.03	2963.92	3447.34	2643.26	2112.07	4586.75	3050.14
P05164-3	MPO	Isoform H7 of Myeloperoxidase OS=Homo sapiens OX=9606 GN=MPO	53	42	520	31	65273.9	0.840392	1.79054	0.217672	3.86082	0.000113009	0.0227322	53735.9	48888.5	74580.8	66387.9	69445.1	62127.7	79256.6	65551.1	70740.7	68944.1	65780.7	135528	74163.6	53104.6	41462.4	102133	183403	73455.3	137906	53779.7	47265.4	60719.5	48569.5	42851.7	47662.9	45949.5	32908.9	48557.6	68645.6	39399.7	23443.7	33798.7	33892.5
Q5T447	HECTD3	E3 ubiquitin-protein ligase HECTD3 OS=Homo sapiens OX=9606 GN=HECTD3 PE=1 SV=1	18	11	21	11	2026.56	0.918398	1.89002	0.204607	4.48859	7.16957e-06	0.00515008	2828.4	1665.36	1659.98	2582.78	3976.48	5432.22	1885.56	1613.79	1963.46	2365.31	2715.89	3299.51	2584.31	1412.41	1763.51	3264.52	2407.8	2202.57	1446.76	1599.59	1307.18	1822	1876.01	1506.7	2011.2	1460.18	1200.58	770.127	1326.11	1217.66	1305.43	1249.95	1153.21
O00764	PDXK	Pyridoxal kinase OS=Homo sapiens OX=9606 GN=PDXK PE=1 SV=1	20	5	16	5	1514.38	0.9341	1.9107	0.208713	4.47553	7.62221e-06	0.00515008	2195.28	2379.42	2058.51	1230.71	1295.43	1444.21	2100.74	2726.79	2507.17	1392.47	2687.97	1762.38	1483.22	699.787	1362.93	2005.81	2739.4	1436.97	1326.62	1196.4	902.152	1781.55	1009.13	1182.44	1897.72	1132.19	732.404	834.304	1325.19	677.205	666.018	751.541	1050.36
P12429	ANXA3	Annexin A3 OS=Homo sapiens OX=9606 GN=ANXA3 PE=1 SV=3	49	17	112	17	13534.8	0.963129	1.94953	0.259298	3.71437	0.000203707	0.0254214	11615	12226.2	12690.4	12523.7	22556	16237	11117.7	12742.7	9308.99	6940.7	24011.1	12894.3	23097.6	8561.16	7197.72	27010.7	53277.3	6969.14	9683.1	11942	11455.6	13091.6	18763.4	15599.9	12159.7	9804.55	7499.85	4298.81	8303.27	9012.54	6487.26	10679.5	6890.67
P51159	RAB27A	Ras-related protein Rab-27A OS=Homo sapiens OX=9606 GN=RAB27A PE=1 SV=3	43	10	35	7	3371.14	1.01662	2.02317	0.297516	3.41702	0.000633111	0.0475303	1820.55	1593.26	1222.38	4330.04	5236.9	2396.46	2097.95	2029.21	1798.28	3844.34	9989.59	5667.64	3533.28	2117.55	2517.73	6806.11	9465.94	5544.81	5016.72	5155.83	4504.82	3062.81	1761.54	2383.46	2157.85	1681.95	1657.7	1676.1	1489.21	3312.03	2330.59	1673.8	1371.28
Q9NUB1	ACSS1	Acetyl-coenzyme A synthetase 2-like, mitochondrial OS=Homo sapiens OX=9606 GN=ACSS1 PE=1 SV=2	15	8	25	8	3034.62	1.05023	2.07086	0.247547	4.24254	2.21005e-05	0.00895953	5648.55	2696.9	3556.62	3445.37	2850.8	2559.63	4723.64	5847.13	2230.89	2378.49	1917.32	3176.34	4089.26	3494.65	3387.97	6855.59	2832.7	3116.83	1988.92	1212.88	1937	5095.32	2767.34	2429.93	6498.85	2336.75	1606.47	481.329	2194.44	1971.67	1742.48	1503.08	1567.45
P06702	S100A9	Protein S100-A9 OS=Homo sapiens OX=9606 GN=S100A9 PE=1 SV=1	90	10	381	10	41797.7	1.07133	2.10137	0.280276	3.82241	0.000132155	0.0227322	73308.3	46291.6	20114	19875.8	54035.7	62416.3	32251.2	17166.6	75523	47989.3	62740.9	48072	75325.3	29977.4	51500.2	121406	535220	50102.4	63421.2	41911.3	19497.8	21512.3	66230.5	36261	20460.2	47762.2	13438.5	21209.5	20222.5	22263.5	15945.5	32078.8	9367.54
P14780	MMP9	Matrix metalloproteinase-9 OS=Homo sapiens OX=9606 GN=MMP9 PE=1 SV=3	46	25	130	25	15394.8	1.07683	2.10939	0.309685	3.47718	0.000506727	0.0446581	9500.37	14266	14794.7	10711.3	10536.4	10709.8	13459.5	16836.5	10045.4	10469.9	20613.9	33727.4	13621.5	7078.12	10069.1	42382.3	74053.8	11403.4	30370.9	8776.88	11011	20118.8	14550.2	10658.4	11344.4	10685.8	6439.93	4048.52	14023.8	8612.59	6169.93	8112.91	8823.79
P05109	S100A8	Protein S100-A8 OS=Homo sapiens OX=9606 GN=S100A8 PE=1 SV=1	100	19	392	19	65601.7	1.08271	2.11801	0.267545	4.04682	5.19178e-05	0.0150339	106142	69292.6	35195.6	38975.4	119938	107399	64295.5	40467.6	97565.4	68914.9	82301.3	73129.2	150189	45460.5	81109.7	170135	786875	56521.7	74739.9	60561.5	51214.7	31669.9	110737	51581	31277.4	58251.9	19593.1	61292.5	27636.2	31092.4	21903.5	51092	13287.1
P49821	NDUFV1	NADH dehydrogenase [ubiquinone] flavoprotein 1, mitochondrial OS=Homo sapiens OX=9606 GN=NDUFV1 PE=1 SV=4	37	13	47	13	6082.35	1.11416	2.16469	0.27193	4.09723	4.18121e-05	0.0141255	6534.54	9453.7	6278.24	4136.46	3349.45	3168.49	7486.59	13410.1	9934.31	4369.34	10185	3814.14	2891.28	3306.33	3513.22	7112.87	9682.89	6757.34	6636.12	18064.6	10024.7	8351.3	4903.41	4969.33	6532.89	7546	2521.72	1928.53	3017.35	3209	3125.82	2274.24	2228.33
P22894	MMP8	Neutrophil collagenase OS=Homo sapiens OX=9606 GN=MMP8 PE=1 SV=1	24	9	25	9	2598.53	1.16895	2.24847	0.339365	3.44451	0.000572096	0.0475303	1061.91	3001.6	2789.71	2327.01	1743.16	1495.35	1648.13	3007.9	1800.25	2752.95	3970.52	3264.92	2477.46	1420.97	1757.07	6773.46	13119.2	2261.84	5298.4	3580.4	3202.59	1734.49	2051.61	1427.18	1099.87	2192.02	1157.38	251.361	1198.23	1973.54	1471.7	1084.14	1355.09
U3KPS2	PRTN3	Myeloblastin OS=Homo sapiens OX=9606 GN=PRTN3 PE=1 SV=1	39	5	30	5	2925.17	1.1979	2.29405	0.333102	3.59619	0.00032291	0.0297518	2407.85	3762.18	3379.13	1008.04	892.267	2770.3	4230.22	4066.75	4067.52	3232.78	5918.55	4170.16	3439.11	1564.36	1856.53	6108.48	6183.61	3445.22	7880.96	5007.51	3164.96	2112.59	1208.07	1483.98	1352.14	3432.76	1496.96	372.228	1433.61	2444.68	1308.28	755.465	573.27
X6R8F3	LCN2	Neutrophil gelatinase-associated lipocalin OS=Homo sapiens OX=9606 GN=LCN2 PE=1 SV=1	56	9	106	9	16350.7	1.27202	2.415	0.336539	3.77972	0.000157006	0.0227322	9496.7	13241.5	18504.3	10814.6	13869.9	18740.6	12188.9	17494.5	15672.3	24213.9	21987.7	17424.7	15495	7978	8080.86	51702.9	98435.2	11165.4	29668.2	13907.4	9004.68	7491.9	15451.5	8206.82	6204.68	9308.49	6825.72	5534.22	10899.9	9525.83	5944.76	6519.56	8572.39
Q8TDG2	ACTRT1	Actin-related protein T1 OS=Homo sapiens OX=9606 GN=ACTRT1 PE=2 SV=2	3	1	18	1	2121.9	1.32888	2.51208	0.343993	3.8631	0.000111958	0.0227322	4642.53	1567.67	1243.59	1178.55	1702.84	1447.86	1596.19	1629.41	1062.85	1129.03	4640.65	1174.36	2125.22	2038.37	4941.53	8701.1	1179.17	1083.31	1204.46	1968.73	4404.8	1182.19	5199.03	3480.18	1586.96	1453.17	1333.2	514.488	543.049	781.175	609.012	1112.59	1565.54
Q16610-4	ECM1	Isoform 4 of Extracellular matrix protein 1 OS=Homo sapiens OX=9606 GN=ECM1	7	3	17	3	4557.71	1.33712	2.52646	0.363944	3.67396	0.000238819	0.0254214	8113.2	6442.8	5956.73	2336.03	2535.69	2811.7	9170.89	8526.02	2930.94	2213.84	9133.31	2499.73	5090.75	1579.34	4901.01	20531.1	7576.35	7635.65	4585.62	5100.9	7938.14	1524.8	1841.56	1448.87	1071.07	1846.52	2879.38	1173.37	1547.6	3895.57	1896.39	2573.49	1096.07
Q03181	PPARD	Peroxisome proliferator-activated receptor delta OS=Homo sapiens OX=9606 GN=PPARD PE=1 SV=1	2	1	19	1	5627.14	1.679	3.20205	0.380749	4.40972	1.03504e-05	0.00524506	17656.6	5667.1	7263.95	2790.4	4301.13	4714.99	12727.8	13104	5031.06	2484.8	9333.42	2600.97	2108.92	1733.42	8240.17	18132.5	10431.5	5948.01	5113.64	13017.6	9073.01	1717.98	1988.26	1913.58	1729.24	1607.25	2812.07	2222.67	1236.22	4718.89	1397.59	2072.13	804.673
P25815	S100P	Protein S100-P OS=Homo sapiens OX=9606 GN=S100P PE=1 SV=2	42	3	23	3	2049.89	1.89734	3.72525	0.486215	3.90226	9.53003e-05	0.0227322	3043.71	522.169	372.854	3021.1	7441.57	1551.37	378.411	274.865	353.954	719.755	915.844	884.145	9850.99	1369.61	1367.53	4345.11	13301.3	1055.14	1349.84	1366.68	1319.06	1783.2	1944.91	2661.25	1100.75	1160.2	448.082	468.494	687.614	558.249	628.014	869.275	531.37
P05534	HLA-A	HLA class I histocompatibility antigen, A-24 alpha chain OS=Homo sapiens OX=9606 GN=HLA-A PE=1 SV=2	53	19	152	4	955.51	2.25032	4.75788	0.421228	5.34229	9.17793e-08	0.000186037	1306.54	522.169	3165.91	231.698	228.106	254.502	859.771	1109.87	1225.07	1405.64	1827.03	1483.14	1721.36	560.686	720.14	1527.86	2027.85	651.93	551.243	1774.27	3830.43	1005.52	385.649	387.261	781.259	334.989	149.696	32.0886	640.353	378.411	190.97	144.225	116.178

[truncated: 5 more sheets: NK cells, sh-PTPRJ, sh-PTPRJ Phospho-Proteomics, phosphopeptide_MS_information, Unique peptide=1]
